# Supplementary material for: Global Transcriptional Profiling of Granulosa Cells from Polycystic Ovary Syndrome Patients: Comparative Analyses of Patients with or without History of Ovarian Hyperstimulation Syndrome Reveals Distinct Biomarkers and Pathways
Source: J Clin Med. 2022 Nov 25;11(23):6941. doi: 10.3390/jcm11236941 (PMC9740016; doi:10.3390/jcm11236941)
Supplement: Supplementary file 1 [file jcm-11-06941-s001.zip › SuppTableS2_microarraydata.xlsx]

## Sheet: Sheet1
ID	PCOS	PCOS	PCOS	PCOS	PCOS	PCOS	OHSS	PCOS	PCOS	PCOS	PCOS	OHSS	PCOS	OHSS	PCOS	OHSS	OHSS	PCOS	PCOS	PCOS	PCOS	PCOS	PCOS	OHSS
1007_s_at	5.4052	5.76047	4.59497	6.39947	4.86028	6.29796	5.10332	5.79796	5.56914	5.15714	5.70038	5.97019	5.49939	5.04008	5.48168	4.41518	4.34315	6.42913	5.94809	4.72795	4.99944	5.44616	6.41618	4.76126
1053_at	3.49968	3.48483	3.329	3.55121	3.45983	3.21345	3.50313	3.38453	3.72639	3.51941	3.34348	3.50465	3.49642	3.50917	3.40481	3.49526	3.5077	3.66828	3.48267	3.50078	3.76714	3.54943	3.47915	3.42123
117_at	2.45553	2.47083	2.45017	2.39751	2.44131	2.46451	2.47202	2.5068	2.43329	2.42396	2.49992	2.45763	2.43305	2.4846	2.43083	2.44023	2.47826	2.48849	2.55982	2.53677	2.39562	2.47189	2.47681	2.45861
121_at	2.79318	2.80372	2.72887	2.90021	2.74884	2.76853	2.81048	2.67328	2.75316	2.79331	2.77807	3.22194	2.83065	2.78676	2.805	2.83296	3.12301	2.79525	2.86702	2.84318	2.89503	2.78504	2.80984	2.86311
1255_g_at	2.54863	2.52148	2.54631	2.52575	2.52062	2.52827	2.53808	2.53569	2.52376	2.54384	2.55065	2.56836	2.53367	2.55119	2.52858	2.53531	2.5367	2.54902	2.53657	2.52266	2.52901	2.56183	2.52476	2.52616
1294_at	2.58773	2.56421	2.51594	2.77202	2.54733	2.51166	2.57845	2.51733	2.69759	2.53752	2.53501	2.57435	2.55741	2.54401	2.54699	2.48383	2.47388	2.75828	2.56085	2.49262	2.45788	2.50472	2.70239	2.58166
1316_at	3.04179	3.19854	3.07733	3.11899	3.07649	3.43419	2.96678	3.08697	3.09073	3.03085	3.17792	3.16909	3.14403	2.96273	3.14003	2.91886	2.93295	3.28131	3.09443	2.97928	3.15757	2.96243	3.07007	3.45143
1320_at	2.70667	2.72918	2.81443	2.67621	2.70087	2.66004	2.69809	2.68973	2.70631	2.78571	2.6866	2.67768	2.69197	2.71692	2.66074	2.66714	3.00664	2.69768	2.78289	2.67462	2.91241	2.67212	2.6746	2.80202
1405_i_at	3.12458	3.08862	3.07231	4.88227	2.81829	3.06177	2.96268	2.80499	3.01605	2.80908	2.96426	2.79348	2.86154	2.81475	2.83137	2.77683	2.91027	2.85517	3.61597	2.75675	3.09668	2.85958	3.39966	2.81656
1431_at	2.608	2.59621	2.59061	2.60169	2.60881	2.6197	2.60329	2.58743	2.5964	2.60134	2.59326	2.60275	2.61307	2.60979	2.61223	2.59436	2.61197	2.63388	2.59913	2.58457	2.58172	2.60941	2.60058	2.60484
1438_at	2.28378	2.27224	2.29052	2.26022	2.27716	2.27335	2.28034	2.278	2.29136	2.26439	2.31067	2.27497	2.26858	2.29165	2.27633	2.25447	2.29669	2.27485	2.28183	2.29032	2.2474	2.29366	2.26951	2.28461
1487_at	3.07136	3.17095	2.94411	3.16882	3.13612	3.12379	3.09082	3.14071	3.19116	2.97967	3.06693	3.13813	3.1774	3.18264	3.17408	3.0905	3.29052	3.15243	3.13943	3.05716	3.15793	3.18527	3.14361	3.14149
1494_f_at	2.45903	2.38174	2.41804	2.39869	2.45993	2.39762	2.396	2.37664	2.44438	2.41022	2.42903	2.41753	2.51561	2.43812	2.40945	2.43509	2.41348	2.40193	2.39363	2.37743	2.40762	2.44068	2.44529	2.42193
1552256_a_at	7.18751	9.08827	8.47223	8.41356	8.47824	7.28985	7.61151	7.59892	8.75671	7.83856	8.3856	7.92798	8.40926	8.41393	7.17751	7.18833	8.13702	8.96175	8.66582	7.32409	7.65042	7.64185	9.14176	8.33496
1552257_a_at	4.41492	4.94014	4.45511	4.32814	4.9057	4.28923	4.66412	4.71235	5.09412	4.22694	4.86165	4.95214	4.92979	4.43267	4.18031	4.24959	4.63009	5.02091	5.41691	4.54334	4.25204	4.49286	5.1312	4.74292
1552258_at	2.55927	2.54732	2.5298	2.54758	2.53448	2.52678	2.5413	2.55592	2.53254	2.58741	2.53972	2.52236	2.58732	2.56029	2.56013	2.56228	2.53563	2.58509	2.56095	2.51726	2.55885	2.55393	2.57495	2.54304
1552261_at	2.48138	2.43795	2.44501	2.4615	2.46482	2.44215	2.48123	2.44613	2.45044	2.45739	2.46114	2.52831	2.48846	2.51617	2.4755	2.46047	2.49251	2.4897	2.43861	2.426	2.43946	2.49478	2.47361	2.48969
1552263_at	3.51173	3.77707	3.42234	3.91908	3.59494	3.65213	3.83147	3.78204	3.49393	3.39307	3.56557	3.61414	3.65754	3.78458	3.65693	3.74408	3.53372	3.76441	3.69963	3.6841	3.66037	3.46361	3.90069	3.48941
1552264_a_at	3.36334	3.75408	3.69253	3.8188	3.43149	3.16158	3.72026	3.32156	3.47154	3.32118	3.15196	3.75509	3.42366	3.65547	3.85239	3.69913	3.64275	4.00283	4.04562	3.32111	3.5845	3.78445	3.55401	3.72322
1552266_at	2.76773	2.76085	2.75157	2.74096	2.75865	2.75975	2.77462	2.7548	2.73966	2.76094	2.73563	2.7786	2.80711	2.78568	2.77034	2.74039	2.83209	2.77192	2.74988	2.75408	2.82102	2.76807	2.78414	2.76122
1552269_at	2.45501	2.40322	2.42008	2.43528	2.42788	2.43019	2.435	2.44839	2.43628	2.45621	2.3983	2.40228	2.45226	2.44455	2.42271	2.41335	2.4281	2.41829	2.45469	2.41417	2.39617	2.43524	2.41984	2.41452
1552271_at	2.14904	2.15478	2.16154	2.13639	2.16278	2.13847	2.16339	2.17942	2.12108	2.13117	2.15671	2.1551	2.16947	2.1501	2.14655	2.1451	2.15902	2.17244	2.13094	2.14089	2.14924	2.16944	2.16403	2.15938
1552272_a_at	2.43661	2.4477	2.41133	2.37524	2.4481	2.43996	2.43515	2.40818	2.41437	2.43569	2.49143	2.47379	2.43507	2.47362	2.45856	2.40778	2.46728	2.46331	2.42413	2.52685	2.47202	2.41372	2.45656	2.41596
1552274_at	3.5476	3.23976	3.39205	3.37153	2.96562	3.53157	3.38145	3.48801	3.31638	3.24068	3.22168	3.39283	3.47453	3.38399	3.45968	3.39432	3.2914	3.26922	3.4498	3.56776	3.33009	3.64295	3.57727	3.50359
1552275_s_at	3.1095	2.81759	3.1384	3.0622	2.80899	2.85766	2.75098	2.79312	2.88132	2.99437	2.82626	3.07533	2.81328	3.27961	2.94578	2.92383	2.95665	2.90683	3.1539	2.99719	3.15483	3.15814	2.92449	2.92523
1552276_a_at	2.34286	2.36081	2.33884	2.33744	2.35908	2.34292	2.36368	2.3425	2.36495	2.33069	2.35101	2.35963	2.36943	2.3538	2.34727	2.34502	2.35665	2.35704	2.34765	2.33555	2.33602	2.36596	2.40291	2.36587
1552277_a_at	4.32009	4.41036	4.21494	4.14288	3.80944	4.4424	4.48677	4.53136	4.84137	3.6748	3.89859	4.51332	4.23027	4.69813	4.94671	4.82124	4.6042	4.90087	4.99355	4.42187	4.28033	4.57175	3.9425	4.40848
1552278_a_at	2.40898	2.37846	2.41086	2.37547	2.37313	2.39856	2.37541	2.38808	2.3834	2.40473	2.43124	2.3832	2.41315	2.37288	2.38779	2.36108	2.39457	2.39257	2.38277	2.37238	2.40158	2.38229	2.40159	2.36648
1552279_a_at	2.53683	2.6061	2.57633	2.60495	2.58034	2.56163	2.58325	2.562	2.56284	2.58363	2.58345	2.68631	2.5579	2.57985	2.60378	2.52659	2.63479	2.72815	2.54712	2.50502	2.57951	2.4186	2.58809	2.56288
1552280_at	2.40525	2.35043	2.38331	2.3722	2.37913	2.37476	2.37548	2.38545	2.3898	2.39688	2.37856	2.37686	2.37065	2.3823	2.37467	2.38144	2.39538	2.37619	2.39407	2.379	2.34608	2.37425	2.37038	2.38088
1552281_at	2.40528	2.36369	2.46105	2.35447	2.45504	2.39196	2.40539	2.36039	2.37089	2.38657	2.37019	2.35893	2.35854	2.39697	2.36812	2.41338	2.39962	2.35951	2.37104	2.32072	2.41359	2.4305	2.37925	2.4142
1552283_s_at	2.72442	2.70016	2.70693	2.74261	2.71185	2.69466	2.72889	2.72426	2.70039	2.72055	2.68274	2.69846	2.73971	2.72167	2.71363	2.72255	2.74585	2.73525	2.68761	2.70629	2.70456	2.70589	2.71979	2.73717
1552286_at	2.59439	2.68898	2.49774	2.64505	3.09565	2.65862	2.55604	2.5948	2.48738	2.7036	2.62415	2.59	2.71287	2.60782	2.60539	2.58833	2.57188	2.59227	2.56718	2.62756	2.68345	2.56043	2.61067	2.60605
1552287_s_at	4.04608	4.51692	4.03861	4.10084	4.12871	4.82047	3.91628	4.56325	4.64949	4.22562	4.23172	4.23968	3.97065	4.28782	4.2696	4.41529	4.06408	3.98382	3.80611	4.51965	4.46596	4.16547	4.56395	4.59444
1552288_at	2.6387	2.6961	2.647	2.66026	2.66553	2.6529	2.67581	2.63901	2.66976	2.6556	2.64866	2.67369	2.67476	2.74838	2.67333	2.66191	2.72173	2.71955	2.64786	2.67314	2.67033	2.68546	2.69538	2.68495
1552289_a_at	2.34149	2.30126	2.32435	2.29778	2.32442	2.32439	2.31245	2.34227	2.34187	2.3405	2.32033	2.31678	2.31508	2.3102	2.30475	2.30654	2.31682	2.3215	2.33433	2.33275	2.31131	2.31301	2.29332	2.31774
1552291_at	5.19722	5.73163	5.61123	5.75766	5.61538	5.48302	5.21347	5.03504	5.40712	5.4818	5.29236	5.8227	5.43957	5.37075	5.59944	5.55204	5.60908	5.57085	5.40971	5.33843	5.28359	5.53346	5.57218	5.45719
1552293_at	2.60281	2.57257	2.5854	2.56261	2.57813	2.58988	2.57846	2.55349	2.59741	2.60512	2.62521	2.56549	2.57447	2.56534	2.57272	2.56265	2.59025	2.58618	2.59203	2.59867	2.58515	2.60125	2.59543	2.59461
1552295_a_at	2.52463	3.02979	2.76679	2.73172	2.75255	2.63628	2.76287	2.71993	2.81453	2.59957	2.75295	2.77431	2.79668	2.73964	2.76194	2.59752	2.77184	2.82609	2.80924	2.99321	2.78765	2.85873	2.82759	2.78185
1552296_at	2.54019	2.55551	2.53618	2.54822	2.54213	2.5365	2.56308	2.54628	2.54789	2.5434	2.52338	2.56605	2.58274	2.55928	2.56835	2.54848	2.58942	2.56267	2.53818	2.53247	2.54578	2.55458	2.55695	2.57676
1552299_at	2.56967	2.97389	2.83445	2.70986	2.84964	2.72537	2.73766	2.78666	2.69831	2.86047	2.7552	2.72596	2.72121	2.76315	2.73314	2.68551	2.73896	2.69376	2.71942	3.01524	2.79466	2.70229	2.74871	2.75637
1552301_a_at	2.46977	2.57397	2.49021	2.4797	2.47491	2.49295	2.58933	2.5272	2.46663	2.54431	2.56366	2.49196	2.47966	2.4817	2.58596	2.50818	2.48988	2.50056	2.46813	2.65682	2.59677	2.52377	2.49865	2.70086
1552302_at	3.43157	3.22128	3.18439	3.30202	3.28955	3.42986	3.37209	3.24396	3.50771	3.31843	3.41362	3.4156	3.40859	3.34019	3.29802	3.23033	3.28935	3.29269	3.43264	3.17027	3.15914	3.28209	3.48982	3.46775
1552303_a_at	2.88477	2.81923	2.90106	2.83705	2.79118	2.78856	2.82748	2.79713	2.82723	2.82298	2.79728	2.8492	2.86142	2.83587	2.83387	2.88189	2.869	2.85176	2.86976	2.7776	2.81667	2.84211	3.21649	2.80966
1552304_at	2.53966	2.60289	2.55111	2.53894	2.53452	2.56562	2.52818	2.63338	2.54754	2.77564	2.55348	2.5411	2.56602	2.54727	2.51717	2.54515	2.55892	2.5419	2.6643	2.59398	2.51235	2.51331	2.53123	2.57883
1552306_at	3.00437	3.14226	3.02391	3.06419	3.03363	3.05548	3.03173	3.05614	3.04799	3.13468	2.9824	3.16155	3.13435	3.07742	3.14393	3.10887	3.08093	3.15175	3.05249	3.03707	3.0474	3.13661	3.071	2.99367
1552307_a_at	3.17356	3.37875	2.91209	3.28089	3.3207	3.27113	3.30103	3.42282	3.32212	3.26635	3.1562	3.30653	3.27842	3.27081	3.27368	3.32139	3.28629	3.32874	3.40452	3.34346	3.27247	3.28085	3.28405	3.28203
1552309_a_at	2.93108	2.72557	2.76199	2.73646	2.82723	2.56874	2.85132	3.29098	2.79829	2.77529	2.51319	2.70679	2.69003	2.75722	2.52688	3.05978	2.77496	2.6871	2.74577	2.87063	3.99071	2.72273	2.74732	2.70187
1552310_at	4.02549	3.95054	3.88552	3.9725	3.76235	4.10964	4.59593	4.25503	4.4517	4.02785	3.75171	3.69422	3.67481	3.99878	3.52574	4.61016	4.08043	3.99213	4.03653	4.20872	3.90573	4.16379	4.08442	4.00842
1552311_a_at	2.89869	2.82974	2.80949	2.81469	2.99525	2.86018	2.82562	2.85572	2.98393	2.87475	3.05996	2.83168	2.87627	2.84522	2.85329	2.99844	2.83087	2.84988	2.83619	2.67787	2.83928	2.82731	2.81327	2.81848
1552312_a_at	2.92455	3.11673	2.92729	2.98755	2.98458	3.05545	3.14493	3.1105	2.94561	2.95615	2.95703	2.98023	3.00403	2.97496	2.97838	2.92532	3.10586	3.11503	3.25609	3.05252	3.06018	2.96398	2.97586	3.03414
1552314_a_at	2.60322	2.64875	2.59402	2.60148	2.62888	2.60271	2.60662	2.76453	2.58021	2.61824	2.62486	2.60407	2.62302	2.6227	2.62233	2.59686	2.6188	2.60083	2.63718	2.60221	2.59819	2.65555	2.66148	2.63334
1552315_at	2.23775	2.27207	2.25302	2.26893	2.24218	2.24097	2.25265	2.25444	2.24195	2.24057	2.2225	2.25407	2.26115	2.23008	2.25292	2.26999	2.26687	2.31495	2.2276	2.26141	2.25778	2.27869	2.25941	2.26436
1552316_a_at	2.56818	2.55732	2.52378	2.65522	2.64983	2.48649	2.5171	2.51313	2.5099	2.50559	2.50063	2.53988	2.56997	2.52915	2.52987	2.53991	2.52988	2.55309	2.84714	2.53551	2.54375	2.51519	2.56506	2.50251
1552318_at	2.84433	2.77319	2.79397	2.99627	2.76842	2.8017	2.81821	2.77159	2.80838	2.80579	2.76291	2.78965	2.85557	2.79221	2.79326	2.79616	2.8114	2.80728	2.80523	2.75874	2.77614	2.81491	2.81991	2.78827
1552319_a_at	2.60429	2.60225	2.57763	2.58359	2.58998	2.56003	2.59211	2.56425	2.58652	2.59424	2.60715	2.59971	2.61806	2.6033	2.65668	2.59643	2.62097	2.72857	2.57822	2.56682	2.58706	2.63937	2.61421	2.58704
1552320_a_at	2.9906	2.85859	2.9107	2.90959	2.91371	3.06071	2.92105	2.91237	2.86115	2.90738	2.8823	2.92597	2.93714	2.95213	2.94052	2.88678	2.92439	2.98554	2.92012	2.90608	2.86749	2.96211	2.91662	2.96059
1552321_a_at	2.50256	2.5125	2.49987	2.50073	2.50339	2.50545	2.52263	2.49885	2.51758	2.50415	2.49172	2.52464	2.51511	2.72011	2.52374	2.52223	2.5266	2.53533	2.51462	2.48366	2.48075	2.53287	2.51275	2.5675
1552322_at	2.77205	2.68736	2.78298	2.72214	2.72343	2.72608	2.71712	2.71161	2.70176	2.75157	2.69724	2.70452	2.74818	2.74039	2.72877	2.71659	2.74309	2.74757	2.72667	2.68653	2.75877	2.73637	2.7255	2.72544
1552323_s_at	2.92559	2.77503	2.8303	3.07852	2.8189	2.78454	2.91662	2.91321	2.79145	2.81164	2.86612	2.88126	2.78282	2.77584	2.78276	2.97041	2.79543	2.78457	2.75657	2.76931	2.98188	2.88147	2.97097	2.86745
1552325_at	3.02437	3.0223	2.95969	2.99213	3.02455	2.97247	3.04016	2.97979	2.98271	3.02591	3.02378	3.06404	3.08838	3.08789	3.05547	2.98979	3.1099	3.17052	3.01405	2.95922	2.97198	3.0892	3.06343	3.02856
1552326_a_at	2.33246	2.337	2.33362	2.32957	2.33718	2.31332	2.32925	2.35628	2.36459	2.3633	2.31071	2.32083	2.32778	2.32288	2.3272	2.33442	2.32263	2.32716	2.32495	2.33775	2.33496	2.34656	2.32088	2.31529
1552327_at	2.61923	2.75544	2.71246	2.66953	2.68164	2.67601	2.68495	2.70839	2.6826	2.72573	2.66689	2.66392	2.67678	2.71357	2.68152	2.67193	2.68472	2.67016	2.67118	2.72974	2.68478	2.68934	2.67063	2.71398
1552329_at	5.40349	6.07368	5.39578	5.84615	5.72423	5.74341	6.09515	5.71845	5.45747	5.63261	5.51174	5.31221	5.44724	5.38404	6.55339	5.57903	5.43232	6.02707	5.19058	6.13201	5.96274	5.80653	5.66807	5.61902
1552330_at	3.00765	3.07527	3.11088	2.99027	2.84867	3.0853	2.91976	3.00666	3.38799	2.93477	2.66922	3.43016	2.77588	3.03053	2.87772	3.05471	2.96342	3.07561	3.30123	3.14037	3.06765	3.21014	3.18087	3.09251
1552332_at	2.09417	2.43397	2.26372	2.51443	2.23345	2.29919	2.27875	2.26209	2.2261	2.20684	2.24315	2.23559	2.20083	2.22348	2.2494	2.25031	2.25241	2.51005	2.03464	2.25191	2.28574	2.22586	2.21783	2.22758
1552334_at	3.53878	3.75635	4.18576	3.70006	3.57838	3.53787	4.03652	3.46923	3.56886	3.82449	3.48896	3.44323	3.41526	3.65622	3.52488	3.6029	3.44807	3.55913	3.53177	4.07015	3.66595	3.46643	3.7738	3.75163
1552335_at	2.45481	2.45612	2.53678	2.4683	2.47149	2.4331	2.45501	2.44487	2.45333	2.53515	2.44928	2.42254	2.42422	2.44828	2.42407	2.74148	2.43179	2.42517	2.45182	2.44465	2.46785	2.43792	2.41959	2.45211
1552337_s_at	2.33651	2.36421	2.34145	2.34103	2.3577	2.33256	2.38351	2.35824	2.35442	2.34436	2.33397	2.35736	2.37018	2.36613	2.35465	2.35579	2.46626	2.36873	2.34205	2.33942	2.34025	2.36585	2.36075	2.36248
1552338_at	2.11469	2.12342	2.11726	2.10558	2.12001	2.11049	2.13411	2.12059	2.11532	2.11353	2.12049	2.1283	2.11937	2.14513	2.12685	2.10597	2.12699	2.1405	2.11282	2.12192	2.1133	2.13154	2.11517	2.11921
1552340_at	2.2392	2.20241	2.21011	2.20825	2.21704	2.20885	2.2062	2.20908	2.24286	2.25122	2.21186	2.22779	2.23496	2.21492	2.22816	2.33494	2.22711	2.21831	2.21511	2.21567	2.22331	2.22378	2.2143	2.21656
1552343_s_at	3.04337	2.87943	2.87828	2.93402	3.05493	3.11058	2.83559	2.97829	2.96393	2.87396	2.92538	2.91167	2.93661	2.95253	2.96305	3.06838	2.94905	2.93373	2.87994	2.95595	2.92734	3.14426	2.92217	3.02444
1552344_s_at	3.81349	3.99517	4.04435	3.76393	3.84861	3.77692	4.1179	3.91018	3.89994	4.19952	3.80775	3.88363	3.82056	4.13329	3.80559	4.08871	3.84966	3.78449	3.94124	4.12845	4.14704	3.84058	3.75004	3.65486
1552347_at	3.58825	3.96105	3.94438	3.72467	3.91475	3.66426	3.75582	3.78843	4.02128	3.75445	3.74254	3.70118	3.68408	4.03174	3.85765	3.86449	3.68147	3.24611	3.62092	3.94712	4.02533	3.62922	3.82935	4.01984
1552348_at	2.57288	2.56582	2.56438	2.55878	2.55377	2.55127	2.55687	2.55511	2.57895	2.59116	2.54717	2.55663	2.59147	2.56737	2.57923	2.56764	2.57499	2.56859	2.54487	2.56973	2.57705	2.59226	2.58573	2.57545
1552349_a_at	2.59757	2.55158	2.59161	2.57136	2.59278	2.55613	2.57234	2.5655	2.60145	2.57576	2.55076	2.58617	2.59026	2.60176	2.5751	2.57736	2.61057	2.63693	2.56316	2.5082	2.55392	2.58719	2.57303	2.60127
1552354_at	2.32007	2.38555	2.33468	2.34756	2.36836	2.34056	2.36877	2.35087	2.33206	2.33085	2.35069	2.37479	2.38641	2.32438	2.37525	2.34655	2.38604	2.37396	2.34109	2.33118	2.36647	2.3362	2.37864	2.33651
1552355_s_at	2.40402	2.3917	2.39371	2.36848	2.38296	2.37128	2.3994	2.37349	2.41007	2.39165	2.40809	2.39995	2.41425	2.4649	2.39834	2.39842	2.42664	2.40966	2.46566	2.39295	2.3831	2.40469	2.39753	2.4093
1552359_at	2.6322	2.59093	2.60555	2.61652	2.61246	2.59413	2.61653	2.61816	2.60459	2.61634	2.61162	2.61162	2.61297	2.62129	2.60882	2.6109	2.62814	2.62792	2.60161	2.63807	2.5827	2.61579	2.61779	2.60509
1552360_a_at	3.07965	3.0638	3.03421	3.01779	3.08412	3.09832	3.04803	3.20693	3.04438	3.10769	3.01276	3.09801	3.01659	3.05141	2.98029	3.04072	3.08901	3.01737	3.0315	2.99448	3.09585	3.05447	3.35078	3.04448
1552362_a_at	2.83646	2.77434	2.80627	2.83942	2.7784	2.86015	2.81419	2.77918	2.85253	2.80749	2.76123	2.80717	2.822	2.82458	2.81472	2.84361	2.7965	2.75275	2.77312	2.76971	2.86493	2.78955	2.81483	2.83961
1552364_s_at	2.93667	3.34768	3.66861	3.43828	3.12006	2.92768	3.4964	2.98667	2.9607	3.11733	3.24763	3.0926	3.15815	3.23307	2.92745	2.93795	3.17661	3.26995	3.01921	3.38923	3.25668	2.77689	3.01012	3.37666
1552365_at	2.81121	2.79409	2.80106	2.8519	2.78937	2.78468	2.79337	2.81363	2.80408	2.82441	2.79023	2.79862	2.80227	2.80473	2.79688	2.78414	2.81101	2.80949	2.80938	2.80624	2.78171	2.7896	2.78747	2.76555
1552367_a_at	2.87288	2.80226	2.80151	2.80101	2.85224	2.81514	2.85023	2.8489	2.82287	2.83507	2.82736	2.8385	2.84526	2.87298	2.83433	2.83556	2.88826	2.853	2.85531	2.8034	2.80149	2.95192	2.85235	2.82558
1552368_at	2.72626	2.65387	2.65234	2.67962	2.67433	2.68179	2.69533	2.67968	2.67174	2.69846	2.6814	2.70465	2.68903	2.71013	2.69542	2.68228	2.71411	2.70336	2.7132	2.73777	2.6452	2.72914	2.70851	2.6918
1552370_at	3.53573	3.85445	3.62108	3.87302	3.85929	3.79297	4.73314	3.84791	3.59013	4.10402	3.59331	3.25036	3.50145	3.42787	3.53389	3.82008	3.27541	3.7282	3.07065	4.19484	3.75274	3.44772	3.61009	3.55575
1552372_at	2.84347	2.79224	2.79564	2.80447	2.82686	2.8055	2.83168	2.8311	2.81796	2.84667	2.80356	2.82273	2.83041	2.85526	2.82491	2.7911	2.86922	2.84542	2.82633	2.77413	2.78796	2.838	2.82666	2.83075
1552373_s_at	3.01152	2.91779	2.94692	2.97773	2.97541	2.94853	2.97095	2.96708	2.95309	2.98985	2.96902	2.97131	3.01048	3.02028	2.98483	2.97381	3.04856	2.99443	2.94998	2.90503	2.89011	2.98538	2.98654	3.01532
1552375_at	2.69266	3.03971	2.77355	2.7528	2.74618	3.0445	2.80469	2.9796	2.94395	2.81612	2.83181	3.03691	2.80847	2.73777	2.91103	2.81287	2.89457	2.92351	2.76711	2.81773	2.80052	3.00937	2.93286	2.77369
1552377_s_at	2.75647	2.7453	2.79315	2.67651	2.75574	2.74211	2.92958	2.74211	2.88853	2.7837	2.74636	2.73353	2.75534	2.80385	2.69868	2.76309	2.74254	2.75831	2.74401	2.73576	2.71394	2.74491	2.73492	2.81032
1552378_s_at	2.66742	2.61654	2.6594	2.66627	2.71035	2.6021	2.62838	2.64047	2.58772	2.63742	2.69568	2.62355	2.62655	2.63144	2.61341	2.59731	2.65766	2.70855	2.64682	2.59072	2.57666	2.66147	2.64809	2.63054
1552379_at	2.73997	2.74886	2.73719	2.74549	2.73477	2.73573	2.75133	2.7484	2.76235	2.781	2.74769	2.76832	2.74697	2.72398	2.74935	2.7367	2.76439	2.76788	2.75394	2.7033	2.71248	2.72667	2.75734	2.71573
1552381_at	2.79513	2.7444	2.98909	2.74099	2.78512	2.68442	2.74188	2.71849	2.74412	2.7541	2.74586	2.75885	2.81423	2.79305	2.77389	2.74921	2.80467	2.78807	2.73521	2.72037	2.76317	2.73204	2.82708	2.76046
1552383_at	2.70304	2.60897	2.65103	2.67651	2.59434	2.79656	2.6186	2.6429	2.64761	2.64776	2.58306	2.628	2.64393	2.62827	2.60735	2.66526	2.65757	2.75993	2.63556	2.67015	2.58834	2.73674	2.61428	2.7138
1552384_a_at	2.43587	2.42527	2.38801	2.37484	2.40753	2.68568	2.40017	2.4645	2.40366	2.38322	2.5026	2.40361	2.41267	2.42866	2.38707	2.37161	2.41769	2.40974	2.38358	2.37345	2.39224	2.53291	2.38743	2.39801
1552386_at	2.7924	2.78991	2.80088	2.7772	2.76638	2.79973	2.86116	2.81899	2.7935	2.82504	2.77348	2.75634	2.76388	2.77285	2.76623	2.77731	2.77571	2.78264	2.82807	2.76144	2.75862	2.77629	2.86616	2.78672
1552388_at	2.34075	2.34511	2.32752	3.0681	2.33428	2.21401	2.20635	2.23793	2.35031	2.38584	2.23638	2.21228	2.21226	2.23129	2.20932	2.18236	2.21595	2.83081	2.23809	2.22141	2.17462	2.24157	2.20449	2.22418
1552389_at	2.73027	2.70703	2.68326	2.72348	2.71332	2.68135	2.71499	2.69239	2.73276	2.72737	2.70386	2.73623	2.7579	2.74924	2.75071	2.72499	2.77294	2.75189	2.6824	2.67504	2.70873	2.76015	2.75364	2.71566
1552390_a_at	3.06068	2.67778	2.85332	2.9699	3.04001	2.85388	2.91303	2.84668	2.88509	2.84339	2.82198	2.91879	2.8221	2.83397	2.86077	2.82012	2.85722	2.84954	2.82004	2.76121	2.99471	2.8361	2.84886	2.83585
1552391_at	2.58236	2.56692	2.62843	2.64937	2.53994	2.55679	2.57744	2.53126	2.52676	2.54888	2.57002	2.59104	2.59631	2.55719	2.59405	2.55328	2.62162	2.58648	2.54403	2.53754	2.59418	2.60309	2.58699	2.62123
1552393_at	2.88042	2.84139	2.88061	2.87372	2.86011	2.85453	2.8315	2.89048	2.86184	2.90702	2.84039	2.8389	2.86663	2.86559	2.84616	2.86551	2.86939	2.86603	2.84165	2.81764	2.85036	2.86545	2.8519	2.81892
1552394_a_at	2.67569	2.65262	2.66021	2.65801	2.6563	2.64693	2.66757	2.66447	2.66409	2.68762	2.64732	2.67204	2.67727	2.67359	2.6777	2.65733	2.6908	2.69859	2.66348	2.64072	2.64885	2.6658	2.66911	2.66657
1552395_at	2.31328	2.28616	2.3108	2.28031	2.29232	2.2895	2.28426	2.30225	2.30195	2.33469	2.28091	2.2999	2.31928	2.26886	2.29391	2.29003	2.30099	2.29984	2.30468	2.29361	2.32384	2.287	2.28074	2.29869
1552396_at	2.50812	2.48074	2.49023	2.51058	2.48943	2.49709	2.49161	2.51853	2.49992	2.51286	2.47254	2.48842	2.51582	2.50871	2.48437	2.47705	2.51956	2.5035	2.49967	2.49678	2.46312	2.49424	2.46233	2.50125
1552398_a_at	2.63539	2.64808	2.60657	2.79231	2.61196	2.59298	2.62811	2.59608	2.59487	2.6135	2.61221	2.65892	2.65688	2.65059	2.62305	2.61463	2.65338	2.63117	2.87594	2.55341	2.63653	2.64268	2.62768	2.61061
1552399_a_at	2.58368	2.53165	2.53625	2.55167	2.54723	2.5332	2.54831	2.55203	2.55358	2.57279	2.55246	2.58147	2.56416	2.5731	2.58078	2.57016	2.5916	2.59462	2.52997	2.51898	2.5566	2.5946	2.58378	2.56071
1552400_a_at	2.59684	2.56543	2.57338	2.70165	2.55971	2.56335	2.56296	2.57418	2.5818	2.58963	2.54759	2.55449	2.55832	2.59584	2.56501	2.58749	2.60107	2.58754	2.58655	2.57399	2.58657	2.57882	2.56999	2.5496
1552401_a_at	2.7233	2.68443	2.68461	2.67227	2.6958	2.6619	2.68458	2.72211	2.78988	2.70497	2.71471	2.70561	2.71618	2.76165	2.71281	2.65334	2.73973	2.72197	2.66523	2.68141	2.65624	2.75451	2.70717	2.77047
1552402_at	2.76267	2.70333	2.71844	2.7343	2.75689	2.71664	2.72187	2.70794	2.70651	2.72164	2.72178	2.78428	2.74269	2.78353	2.81018	2.72004	2.73479	2.7441	2.72536	2.66171	2.68749	2.82234	2.74999	2.72748
1552405_at	2.41307	2.42813	2.40643	2.40052	2.64367	2.39826	2.401	2.41103	2.44973	2.39612	2.43337	2.39742	2.3957	2.43887	2.38773	2.40037	2.41017	2.40573	2.39809	2.40125	2.40267	2.40827	2.39101	2.46831
1552408_at	2.47151	2.47615	2.47134	2.45808	2.4618	2.46363	2.45775	2.46771	2.49165	2.48705	2.43802	2.47056	2.48216	2.52008	2.4811	2.47603	2.47776	2.49852	2.53198	2.45862	2.46305	2.45366	2.47295	2.46043
1552409_a_at	2.46665	2.38183	2.42605	2.42057	2.4132	2.42285	2.40954	2.40501	2.42282	2.46148	2.42573	2.45545	2.45015	2.42209	2.42142	2.44247	2.44643	2.41785	2.39783	2.4067	2.4282	2.44921	2.41891	2.43322
1552410_at	2.45725	2.46984	2.4401	2.44354	2.44705	2.43639	2.44992	2.4808	2.46292	2.46832	2.50671	2.4699	2.50292	2.45462	2.46388	2.44808	2.45336	2.45804	2.47425	2.45915	2.44842	2.45149	2.47271	2.45877
1552411_at	1.92353	1.84068	1.927	1.86318	1.87765	1.91268	1.86464	1.93704	1.90061	1.92333	1.89157	1.8309	1.8185	1.87653	1.83882	1.86508	1.84339	1.82819	1.93748	1.92629	1.83957	1.87578	1.8159	1.83978
1552412_a_at	2.68349	2.66424	2.6627	2.64698	2.68068	2.65963	2.69206	2.69946	2.64465	2.73545	2.67454	2.66424	2.68265	2.72157	2.66184	2.65011	2.76329	2.68815	2.67915	2.64576	2.63018	2.67311	2.71702	2.66431
1552414_at	2.52924	2.54541	2.51814	2.52	2.52811	2.51514	2.54411	2.53572	2.54477	2.53095	2.54043	2.53544	2.54364	2.5567	2.53154	2.53135	2.60803	2.5404	2.53242	2.53345	2.53895	2.59854	2.54486	2.5484
1552415_a_at	2.37477	2.36469	2.35224	2.35604	2.37653	2.36496	2.37051	2.38804	2.37024	2.39828	2.36673	2.36703	2.37184	2.40322	2.37399	2.35514	2.38123	2.37679	2.37581	2.34824	2.34655	2.38348	2.3658	2.37443
1552417_a_at	3.03087	3.08779	3.02634	3.16387	3.03774	2.9909	3.32993	3.02899	3.00265	3.05374	2.95769	3.11454	2.97797	2.96497	3.0362	3.00572	3.03728	2.93309	3.05485	3.07208	3.55132	3.04406	3.01778	3.04874
1552418_at	2.22312	2.22446	2.22561	2.21869	2.2172	2.22038	2.22436	2.22353	2.21491	2.2203	2.21837	2.22517	2.22184	2.231	2.22161	2.23746	2.24462	2.24592	2.22075	2.21172	2.21883	2.26696	2.21391	2.22171
1552419_s_at	2.39432	2.37434	2.36013	2.36988	2.36509	2.36041	2.34437	2.33709	2.40028	2.34305	2.36846	2.37828	2.39182	2.4096	2.47197	2.35531	2.34276	2.37153	2.38144	2.5729	2.35357	2.35092	2.35073	2.36979
1552421_a_at	2.58371	2.54066	2.5572	2.54177	2.56678	2.54953	2.57282	2.5646	2.56193	2.56364	2.5651	2.56404	2.56509	2.59379	2.56154	2.55378	2.57609	2.57618	2.56216	2.56877	2.52677	2.59894	2.56483	2.58108
1552422_at	2.59008	2.76909	2.70095	2.6431	2.68516	2.6485	2.6839	2.66024	2.66696	2.66352	2.72812	2.70417	2.63974	2.73271	2.68155	2.63373	2.75313	2.68415	2.67404	2.73945	2.62278	2.75146	2.68349	2.86775
1552423_at	2.81673	4.0966	3.31696	3.32663	3.21622	3.65081	3.32516	3.19347	3.59476	4.14949	3.50584	2.93447	3.23809	3.55166	4.08126	3.55218	3.21551	3.22286	2.61733	4.16614	3.34423	3.22765	3.45484	3.40561
1552424_at	2.57601	2.61495	2.58484	2.61055	2.58121	2.57802	2.60097	2.57538	2.5901	2.62356	2.59386	2.60438	2.61153	2.56738	2.60233	2.57189	2.62829	2.6303	2.56467	2.57601	2.59993	2.59278	2.61255	2.56885
1552425_a_at	2.4633	2.47299	2.46116	2.4714	2.46346	2.449	2.46138	2.4706	2.45117	2.47334	2.45112	2.4587	2.46247	2.46532	2.53851	2.45867	2.47805	2.4676	2.4466	2.53558	2.43437	2.45812	2.45596	2.42258
1552426_a_at	6.61018	7.17287	7.35358	6.84918	6.75854	7.00037	7.04881	6.69136	6.66164	7.04988	6.68659	6.84338	6.71832	6.87162	7.226	6.88627	6.93652	6.87027	6.54818	7.13085	7.25201	6.71497	6.75271	7.15415
1552427_at	3.32145	3.15591	3.23606	3.17843	3.2775	3.14305	3.40002	3.28451	3.60322	3.18851	3.14826	3.26395	3.21151	3.22961	3.26045	3.26902	3.2384	3.22969	3.17255	3.27774	3.17204	3.2238	3.21141	3.31738
1552430_at	3.0548	3.17785	3.05251	3.25036	3.09688	3.13158	3.03275	3.07127	3.14829	3.13066	3.07925	3.05757	3.20872	3.11511	3.18667	3.06752	3.09306	3.16119	3.0591	2.99737	2.99988	3.10557	3.18181	3.01845
1552432_at	2.09833	2.03387	2.08382	2.06319	2.06236	2.05436	2.0665	2.06304	2.05035	2.05706	2.07016	2.05559	2.0672	2.06969	2.06048	2.0636	2.08911	2.07498	2.05781	2.04029	2.0724	2.11901	2.06118	2.05881
1552436_a_at	2.0756	2.04905	2.05883	2.04605	2.06978	2.06533	2.0697	2.04859	2.05841	2.04659	2.07968	2.06909	2.06769	2.10135	2.06298	2.04302	2.08251	2.08042	2.06492	2.0519	2.02083	2.11073	2.0645	2.09998
1552438_a_at	2.44247	2.4774	2.44719	2.47593	2.44675	2.44613	2.44112	2.48853	2.47547	2.47989	2.41138	2.44507	2.47243	2.44476	2.47728	2.46948	2.45846	2.51534	2.44866	2.45973	2.44199	2.40842	2.46382	2.40731
1552439_s_at	2.63998	2.58113	2.60626	2.60609	2.60772	2.59418	2.60056	2.60705	2.59051	2.61592	2.61455	2.606	2.60966	2.62646	2.61329	2.60371	2.64362	2.64935	2.62164	2.59257	2.59138	2.61698	2.63178	2.60265
1552440_at	2.56063	2.52788	2.52718	2.50229	2.53058	2.52507	2.52472	2.52639	2.5197	2.55554	2.51161	2.55826	2.56314	2.52847	2.54869	2.50815	2.56086	2.53637	2.53166	2.73631	2.5146	2.52846	2.55044	2.52804
1552445_a_at	3.12381	2.96063	2.98857	3.01527	3.0525	3.03498	3.04389	3.06221	3.03131	3.08409	3.04258	3.19374	3.03301	3.06029	3.0798	2.99719	3.07693	3.12429	3.05321	3.00419	2.9511	3.08405	3.03443	3.00943
1552448_a_at	2.43542	2.42586	2.4448	2.4285	2.43606	2.42003	2.42064	2.42919	2.43098	2.43742	2.42829	2.42795	2.4427	2.45088	2.42517	2.43007	2.43691	2.43656	2.43469	2.41358	2.40547	2.44384	2.43289	2.41538
1552449_a_at	2.56054	2.51875	2.51689	2.52864	2.54472	2.51757	2.53942	2.52384	2.54754	2.51982	2.54769	2.53675	2.57283	2.57105	2.56088	2.53463	2.54701	2.5646	2.52434	2.55254	2.52594	2.56055	2.52584	2.53403
1552450_a_at	2.40315	2.35453	2.39766	2.38689	2.37914	2.37986	2.38313	2.38231	2.36735	2.40001	2.38093	2.37012	2.38275	2.37912	2.36198	2.37341	2.38379	2.37061	2.38515	2.37944	2.388	2.35603	2.36347	2.36782
1552452_at	2.57633	2.5712	2.56415	2.56304	2.57884	2.57674	2.58285	2.57786	2.5775	2.58675	2.60948	2.578	2.56693	2.56958	2.55775	2.54863	2.58594	2.57612	2.56237	2.55311	2.55318	2.62022	2.55628	2.60099
1552453_a_at	2.33004	2.3363	2.32787	2.33916	2.32202	2.31887	2.33054	2.33077	2.32684	2.34636	2.32896	2.3267	2.35589	2.33644	2.33116	2.33682	2.34083	2.34572	2.33141	2.32361	2.34377	2.32406	2.3344	2.32062
1552455_at	2.56333	2.60322	2.83011	2.54134	2.5647	2.54097	2.59377	2.59619	2.57273	2.57566	2.5536	2.5367	2.56228	2.56395	2.56416	2.53803	2.56127	2.58305	2.58422	2.59841	2.54667	2.55806	2.56036	2.5526
1552456_a_at	2.42741	2.46382	2.44943	2.46349	2.45288	2.43217	2.45014	2.44052	2.46209	2.42834	2.4413	2.43711	2.45575	2.45972	2.43833	2.42222	2.4473	2.45816	2.4474	2.44643	2.40385	2.46487	2.4449	2.4497
1552457_a_at	2.5643	2.61508	2.58755	2.60523	2.58109	2.57974	2.61854	2.59435	2.5723	2.60196	2.56933	2.58705	2.60152	2.56848	2.59265	2.58896	2.64841	2.61948	2.56785	2.58512	2.58131	2.5967	2.59882	2.55104
1552458_at	2.81167	2.77583	2.85203	2.77819	2.78765	2.76645	2.79371	2.77636	2.80753	2.79413	2.78103	2.78627	2.82109	2.84659	2.79434	2.78394	2.82265	2.81875	2.78948	2.76724	2.75503	2.81236	2.79847	2.80219
1552459_a_at	2.32741	2.3757	2.34107	2.35005	2.33888	2.33528	2.34979	2.36543	2.35891	2.34652	2.32305	2.3628	2.36222	2.34285	2.35267	2.36206	2.36132	2.36099	2.32853	2.38474	2.36771	2.35795	2.35103	2.39175
1552461_at	2.52817	2.54096	2.5494	2.53266	2.52668	2.52122	2.53121	2.54613	2.54902	2.55701	2.50396	2.5162	2.52553	2.53816	2.52677	2.52521	2.53507	2.53192	2.55777	2.55777	2.53582	2.51378	2.51758	2.50024
1552463_at	2.55639	2.56034	2.55484	2.57205	2.55632	2.55143	2.56395	2.55234	2.55581	2.57585	2.54651	2.54891	2.54339	2.57425	2.55015	2.55601	2.55544	2.55924	2.56099	2.55742	2.55506	2.58918	2.55327	2.53383
1552466_x_at	2.91841	2.86591	2.87771	2.83856	2.90409	2.83386	2.89184	2.87275	2.86583	2.90612	2.91116	2.91	2.94435	3.00292	2.9154	2.89318	2.95864	2.94472	2.86794	2.83424	2.86559	2.97202	2.92035	2.90397
1552467_at	2.78966	2.79324	2.76287	2.87607	2.77875	2.77296	2.7556	2.78784	2.79177	2.77663	2.80223	2.77492	2.79145	2.80386	2.77523	2.78399	2.81048	2.79721	2.76374	2.7512	2.81351	2.84343	2.77847	2.7776
1552468_a_at	2.37838	2.34739	2.36349	2.35347	2.3547	2.35814	2.34595	2.36862	2.35959	2.37593	2.36535	2.3537	2.37281	2.34628	2.35239	2.35573	2.37211	2.37695	2.37036	2.37892	2.34756	2.35059	2.35734	2.33334
1552470_a_at	2.33091	2.39409	2.37759	2.63766	2.34435	2.40114	2.49527	2.25721	2.28321	2.40302	2.30974	2.29218	2.29909	2.41086	2.28402	2.45361	2.30451	2.31733	2.26715	2.28182	2.47377	2.58642	2.27651	2.34221
1552472_a_at	2.80489	2.89601	2.83505	2.80629	2.83168	2.83085	3.07159	2.8212	2.83291	2.86203	2.86187	2.82294	2.86387	2.94863	2.82086	2.80993	2.8393	3.0782	2.8507	2.85973	2.78627	2.83281	2.83278	2.86097
1552473_at	2.50742	2.51107	2.53837	2.52817	2.4997	2.52403	2.60992	2.51253	2.51901	2.53779	2.52704	2.51563	2.48719	2.46314	2.50083	2.49868	2.51399	2.53342	2.52632	2.50094	2.39194	2.49449	2.52608	2.52734
1552474_a_at	3.26297	4.84389	4.02763	3.85973	3.93526	3.87922	4.04359	3.70708	3.98146	4.42515	3.93634	3.88446	4.18936	3.90168	3.81931	3.87353	3.80016	4.41579	4.7459	3.8726	3.65171	4.08068	4.32753	3.93536
1552476_s_at	2.33015	2.37331	2.3359	2.33112	2.36132	2.323	2.36187	2.36639	2.34039	2.36006	2.33543	2.33808	2.3558	2.3428	2.35196	2.34166	2.33647	2.37911	2.34052	2.37113	2.36003	2.35946	2.35621	2.36946
1552477_a_at	2.63719	2.65161	2.64263	2.63872	2.68835	2.63035	2.63782	2.80125	2.63812	2.63953	2.60863	2.68706	2.64883	2.84388	2.61629	2.63051	2.63137	2.62554	2.64933	2.63658	2.60298	2.63596	2.60737	2.61557
1552478_a_at	2.55628	2.55091	2.54179	2.54699	2.69718	2.51601	2.54694	2.53371	2.53402	2.56051	2.5548	2.53678	2.57321	2.52686	2.53254	2.53017	2.55357	2.56062	2.53332	2.53344	2.54653	2.54166	2.5512	2.54025
1552480_s_at	2.89857	2.891	2.88016	3.10155	2.87306	2.87432	2.87573	2.90041	2.86444	2.87681	2.86663	2.87532	2.91142	2.93551	2.88539	2.89784	2.90249	2.91133	2.87438	2.86695	2.78092	2.94992	2.89884	2.86041
1552481_s_at	2.61945	2.81436	2.65244	2.89603	2.66757	2.79955	2.58984	2.65774	2.68494	2.64419	2.75567	2.96407	2.83785	2.7101	2.7083	2.71161	2.73152	2.70576	2.79398	2.64471	2.65638	2.70604	2.65925	2.67484
1552482_at	2.90984	2.88602	2.83323	2.80986	3.17647	2.84033	2.79335	2.8421	3.59181	2.86242	2.81651	2.86702	2.80694	2.9641	2.85557	3.39695	2.88906	2.79355	2.85553	2.84746	2.76992	2.87448	2.79068	2.88324
1552484_at	2.31867	2.30276	2.34143	2.30508	2.30973	2.31145	2.31417	2.30676	2.31881	2.30726	2.30578	2.30757	2.31331	2.32386	2.3028	2.29728	2.31946	2.32186	2.30894	2.29839	2.28965	2.32831	2.30193	2.32691
1552485_at	3.25646	3.62558	3.47385	3.49508	3.16246	3.49718	3.27965	3.4231	3.35778	3.19362	3.36003	3.58948	3.54315	3.4325	3.24988	3.84403	3.46128	3.53771	3.45863	3.32588	3.49364	3.82214	3.66233	3.31504
1552486_s_at	3.91233	4.39547	4.19417	4.20517	3.92928	4.09604	4.21799	3.66354	4.19571	4.02759	4.22549	4.56396	4.00688	4.25825	4.22721	4.14151	4.22144	4.12849	4.20276	4.2123	4.46407	4.50392	4.17975	4.11284
1552487_a_at	2.71454	2.68071	2.68676	2.68083	2.6912	2.72286	2.69242	2.69944	2.71105	2.74353	2.67688	2.69006	2.68987	2.72509	2.68664	2.69525	2.70368	2.71986	2.70845	2.69082	2.66927	2.69265	2.69186	2.659
1552489_s_at	2.71644	2.71223	2.70335	2.7082	2.7059	2.69055	2.72073	2.70418	2.71108	2.73713	2.68791	2.71189	2.7367	2.77455	2.76948	2.71404	2.71943	2.72722	2.71241	2.70372	2.69092	2.71267	2.72796	2.71378
1552490_at	2.89284	2.75347	2.93964	2.79265	2.89988	2.81746	2.8227	2.82341	2.83701	2.82556	2.772	2.79004	2.76607	2.86248	2.81258	2.7906	2.80516	2.75806	2.81853	2.81412	2.77773	2.87896	2.83668	2.79981
1552491_at	2.64025	2.43906	2.53555	2.54302	2.52464	2.57518	2.52252	2.55957	2.53723	2.49414	2.56922	2.516	2.50978	2.51805	2.51134	2.5308	2.54183	2.5166	2.67447	2.50271	2.53749	2.53244	2.51122	2.53133
1552493_s_at	2.37647	2.40635	2.37529	2.37931	2.42571	2.38443	2.39213	2.3819	2.39451	2.389	2.36999	2.39152	2.39741	2.40765	2.3953	2.41272	2.40423	2.40303	2.38576	2.37856	2.40583	2.39637	2.40027	2.41261
1552494_at	2.28832	2.27286	2.26941	2.27154	2.27387	2.26358	2.28353	2.27729	2.2826	2.28208	2.27156	2.28165	2.29702	2.29316	2.2834	2.27411	2.30137	2.28615	2.278	2.29656	2.27938	2.2895	2.28753	2.29648
1552496_a_at	2.3599	2.33477	2.38831	2.32288	2.33653	2.32301	2.3751	2.33575	2.33803	2.33235	2.33037	2.34302	2.35589	2.38029	2.3423	2.33364	2.35005	2.35963	2.36053	2.41595	2.31223	2.35822	2.34531	2.34749
1552497_a_at	2.23693	2.23762	2.23686	2.29516	2.21363	2.21803	2.23185	2.27007	2.26955	2.2562	2.22277	2.19501	2.21671	2.23211	2.23129	2.20851	2.21764	2.20233	2.25576	2.24957	2.23563	2.21848	2.20432	2.20593
1552498_at	2.56958	2.53863	2.52252	2.54736	2.5392	2.52433	2.56641	2.55066	2.54635	2.57494	2.5484	2.55145	2.59461	2.5756	2.60849	2.54828	2.56898	2.57334	2.55716	2.5104	2.50632	2.57684	2.58482	2.60199
1552499_a_at	2.62549	2.59077	2.60319	2.60227	2.66955	2.57559	2.63378	2.61754	2.62001	2.63098	2.60312	2.58513	2.59382	2.6001	2.58761	2.71595	2.60528	2.57231	2.60902	2.65663	2.59545	2.6073	2.5856	2.59833
1552501_a_at	2.22544	2.19865	2.20197	2.20713	2.21577	2.25857	2.20589	2.19253	2.21427	2.22012	2.20538	2.20969	2.22211	2.25136	2.21403	2.19139	2.23703	2.22923	2.18468	2.18761	2.17123	2.25313	2.21483	2.26254
1552502_s_at	2.55544	2.52787	2.5586	2.51886	2.54743	2.52089	2.52494	2.5674	2.52981	2.65637	2.51133	2.49768	2.57626	2.75949	2.55329	2.51874	2.54542	2.54154	2.53593	2.50106	2.48198	2.55895	2.50682	2.52874
1552503_at	2.2449	2.24735	2.24683	2.2682	2.24316	2.22723	2.24878	2.25219	2.24528	2.25194	2.25407	2.25139	2.24976	2.25788	2.24765	2.2491	2.24568	2.25491	2.23735	2.20659	2.23611	2.27294	2.24394	2.26221
1552504_a_at	2.53994	2.46782	2.52195	2.4747	2.52207	2.51492	2.51732	2.53781	2.52033	2.51213	2.50222	2.47033	2.47928	2.53612	2.49749	2.45804	2.51009	2.50937	2.52301	2.49835	2.4687	2.51054	2.46934	2.50412
1552506_at	2.20178	2.20524	2.19805	2.19369	2.19289	2.19816	2.19197	2.19642	2.1907	2.19865	2.27771	2.19188	2.2039	2.22153	2.19878	2.18688	2.22653	2.19626	2.19288	2.19056	2.1944	2.23139	2.20164	2.21333
1552507_at	2.38628	2.3985	2.40707	2.39078	2.38762	2.40507	2.38851	2.4248	2.39748	2.40144	2.39283	2.36941	2.37759	2.50843	2.37605	2.39228	2.3792	2.37768	2.3963	2.38384	2.40612	2.38037	2.37322	2.38604
1552508_at	2.31918	2.32147	2.32019	2.32392	2.31835	2.32055	2.32934	2.31389	2.31699	2.3424	2.30923	2.32672	2.31876	2.31928	2.31894	2.31221	2.32451	2.32141	2.3226	2.32499	2.31588	2.32124	2.31601	2.30683
1552509_a_at	2.54631	2.39168	2.42146	2.41832	2.51544	2.41449	2.37262	2.44273	2.44292	2.55493	2.41026	2.44492	2.60346	2.38454	2.38731	2.431	2.49607	2.69641	2.42348	2.45047	2.41446	2.4541	2.45365	2.50419
1552510_at	2.4387	2.42516	2.38156	2.42768	2.42655	2.42036	2.44039	2.40863	2.41827	2.43442	2.42963	2.51361	2.44723	2.44796	2.46018	2.42809	2.47022	2.46693	2.45089	2.40868	2.4374	2.44789	2.44465	2.48476
1552511_a_at	2.53901	2.54769	2.5576	2.54376	2.54649	2.52741	2.54427	2.57187	2.5459	2.55029	2.52968	2.53767	2.53842	2.55523	2.54165	2.53873	2.55801	2.54889	2.55202	2.52955	2.53082	2.53888	2.54045	2.52837
1552514_at	2.60392	2.61376	2.58521	2.61532	2.61867	2.59731	2.61206	2.60718	2.62306	2.61709	2.6052	2.5937	2.59983	2.62765	2.62629	2.59561	2.64423	2.61105	2.61746	2.59011	2.60893	2.62456	2.59413	2.60794
1552515_at	2.63417	2.62605	2.62152	2.62167	2.61272	2.67293	2.61803	2.6467	2.63077	2.64755	2.63793	2.6188	2.63051	2.6533	2.61939	2.65874	2.63568	2.62249	2.64238	2.63257	2.61419	2.6259	2.60243	2.61334
1552516_a_at	2.30631	2.28495	2.30149	2.28065	2.2987	2.29414	2.28494	2.29294	2.29271	2.30097	2.30001	2.2891	2.29181	2.29766	2.29173	2.29171	2.29946	2.29646	2.30036	2.29259	2.28437	2.28916	2.3219	2.30572
1552518_s_at	2.84486	2.85249	2.82468	2.83025	2.85388	2.81544	2.87171	2.84625	2.88002	2.86085	2.82909	2.85458	2.87619	2.87465	2.86175	2.83869	2.92496	2.89481	2.85101	2.80715	2.81641	2.87786	2.85303	2.94236
1552519_at	2.62809	2.58048	2.59837	2.59229	2.60278	2.6087	2.57235	2.64046	2.61521	2.69702	2.57378	2.54671	2.56294	2.58691	2.56917	2.58634	2.57282	2.58128	2.67935	2.59963	2.60226	2.59855	2.54684	2.54487
1552520_at	2.7125	2.6185	2.65229	2.66439	2.67855	2.60407	2.66295	2.64846	2.69398	2.70885	2.67306	2.65204	2.64488	2.66688	2.65577	2.66507	2.68329	2.65824	2.70337	2.66367	2.67032	2.67	2.65816	2.64481
1552521_a_at	2.9052	2.86181	2.86505	2.94643	2.85962	2.84069	2.88516	2.89566	2.8853	2.9336	2.86119	2.86392	2.87395	2.91121	2.94866	2.85576	2.86807	2.86509	2.86331	2.9084	2.82737	2.89472	2.86694	2.86197
1552522_at	2.90453	2.84087	2.85064	2.85623	2.8727	2.84626	2.87233	2.87682	2.92197	2.89996	2.85668	2.87215	2.87264	2.95785	2.86891	2.84323	2.92791	2.88787	2.89398	2.89391	2.8155	2.8814	2.86764	2.85488
1552523_a_at	2.81177	2.79327	2.85666	2.78351	2.79059	2.78528	2.79448	2.83873	2.85174	2.81417	2.77807	2.87578	2.8027	2.84034	2.78927	2.79888	2.79623	2.80446	2.81291	2.75869	2.78225	2.79557	2.79576	2.79619
1552524_at	2.43229	2.40753	2.42636	2.42073	2.4318	2.41893	2.41555	2.4486	2.39852	2.42281	2.39762	2.39634	2.41704	2.43381	2.40578	2.4644	2.4276	2.43356	2.44084	2.44499	2.38123	2.43654	2.3931	2.44403
1552526_at	2.35202	2.37233	2.34812	2.35915	2.37868	2.35226	2.36051	2.36268	2.35992	2.38521	2.35197	2.36947	2.34755	2.36194	2.34177	2.35373	2.36489	2.37604	2.36304	2.35426	2.34613	2.39674	2.37122	2.37747
1552528_at	2.21201	2.24958	2.22261	2.21768	2.23239	2.21925	2.2438	2.22085	2.23616	2.21325	2.22347	2.23206	2.2377	2.2509	2.23252	2.23384	2.23737	2.24201	2.26085	2.2309	2.22715	2.24342	2.23258	2.24388
1552531_a_at	2.52195	2.56163	2.53092	2.56347	2.52124	2.51799	2.5303	2.55098	2.52593	2.55926	2.55444	2.55553	2.49247	2.50314	2.5263	2.52584	2.53095	2.53277	2.53651	2.52338	2.66285	2.55696	2.51328	2.5368
1552532_a_at	2.76155	2.77728	2.75694	2.77797	2.79429	2.77152	2.77536	2.7947	2.76946	2.77233	2.74903	2.77067	2.77592	2.78364	2.76553	2.74818	2.77252	2.80142	2.78368	2.71334	2.74337	2.77665	2.76458	2.76883
1552535_at	2.42217	2.42138	2.42415	2.41921	2.42938	2.41698	2.43209	2.42295	2.43473	2.41417	2.42428	2.41814	2.43243	2.43346	2.42095	2.41551	2.43385	2.43164	2.42339	2.405	2.3906	2.4365	2.42207	2.40895
1552536_at	2.52643	2.57524	2.51276	2.52999	2.57405	2.59398	2.51218	2.52848	2.53468	2.55535	2.88986	2.52793	2.5122	2.64609	2.53266	2.65336	2.70286	2.51289	2.52678	2.5147	2.48793	2.50653	2.50062	2.53227
1552538_a_at	2.52517	2.55662	2.51483	2.52268	2.54062	2.53906	2.54164	2.54339	2.53445	2.54703	2.59033	2.53825	2.54826	2.54139	2.54753	2.52569	2.56222	2.55076	2.52905	2.51402	2.5511	2.53441	2.5468	2.54908
1552540_s_at	2.42326	2.45463	2.39308	2.4205	2.42371	2.4194	2.45407	2.41467	2.37041	2.41932	2.40676	2.39801	2.60247	2.43726	2.40734	2.37212	2.48887	2.42925	2.38702	2.39088	2.67706	2.42726	2.43392	2.63175
1552541_at	2.85034	2.86901	2.80498	2.82418	2.79483	2.92019	2.80087	2.78209	2.76365	2.84006	2.99321	3.26042	2.84402	2.81648	2.86369	2.77544	2.85217	2.89722	3.15262	2.78471	2.82172	2.79542	2.87223	2.89948
1552542_s_at	2.43733	2.39528	3.71573	2.28988	2.31461	2.5613	2.31907	2.31441	2.32436	2.3134	2.30476	2.30393	2.32347	2.34465	2.31704	2.32865	2.32166	2.30995	2.33647	2.33246	2.27153	2.32047	2.31114	2.32577
1552543_a_at	2.39671	2.36723	2.384	2.38155	2.39516	2.415	2.38227	2.38688	2.38022	2.38498	2.40029	2.38482	2.37788	2.4022	2.37079	2.36958	2.40669	2.37099	2.38714	2.35744	2.36084	2.39467	2.36371	2.38754
1552544_at	2.48056	2.48156	2.46121	2.47642	2.47499	2.47034	2.49372	2.4753	2.47942	2.50097	2.45278	2.4735	2.47604	2.4614	2.48184	2.44353	2.51221	2.5059	2.49373	2.469	2.54887	2.46019	2.46983	2.45674
1552546_a_at	2.49475	2.51034	2.49919	2.49788	2.49009	2.48818	2.50706	2.51253	2.59833	2.49379	2.46646	2.49701	2.52014	2.48531	2.49749	2.50477	2.50858	2.47672	2.52154	2.51068	2.51708	2.47492	2.47569	2.50028
1552548_at	2.42942	2.45917	2.48133	2.44016	2.44255	2.42919	2.44183	2.4347	2.50795	2.45139	2.42604	2.44209	2.44147	2.42454	2.44413	2.45359	2.44379	2.43575	2.42302	2.45478	2.44908	2.41062	2.43652	2.54047
1552549_a_at	2.34716	2.25742	2.29811	2.28456	2.31181	2.2956	2.28297	2.26767	2.31644	2.28493	2.27393	2.30841	2.32353	2.32167	2.30589	2.30702	2.30597	2.32207	2.29073	2.30773	2.32608	2.29954	2.3279	2.32419
1552552_s_at	2.69804	2.70463	2.73512	2.69349	2.68443	2.67893	2.75937	2.67613	2.84396	2.69191	2.68159	2.69278	2.70383	2.68232	2.69668	2.69859	2.73273	2.71516	2.68924	2.67287	2.67885	2.68107	2.69796	2.67076
1552553_a_at	2.50651	2.48242	2.46976	2.48362	2.48373	2.50023	2.50931	2.46348	2.45308	2.48246	2.49896	2.49833	2.5454	2.49597	2.57696	2.47587	2.52309	2.50089	2.50491	2.46116	2.47948	2.50146	2.50593	2.47183
1552554_a_at	2.50487	2.48639	2.48404	2.50647	2.50138	2.49991	2.48935	2.50012	2.50708	2.49218	2.48726	2.49105	2.49657	2.5228	2.49978	2.46935	2.5126	2.4991	2.5029	2.4948	2.45832	2.49772	2.50254	2.49493
1552555_at	2.34061	2.33076	2.31223	2.31592	2.34846	2.32223	2.33745	2.33922	2.31347	2.32296	2.35565	2.37096	2.36629	2.37619	2.34417	2.3313	2.37463	2.36615	2.31655	2.29727	2.30589	2.40086	2.34364	2.36101
1552557_a_at	2.7815	2.67261	2.73433	2.85692	2.72104	2.71742	2.73002	2.71498	2.70543	2.72866	2.70899	2.71027	2.76222	2.72898	2.72109	2.70108	2.72183	2.72775	2.70584	2.68781	2.68838	2.73282	2.71925	2.70184
1552558_a_at	2.21642	2.20823	2.21479	2.20743	2.20609	2.19396	2.21891	2.20797	2.18986	2.18683	2.2241	2.25005	2.25301	2.21566	2.21551	2.22295	2.22364	2.22981	2.22288	2.2066	2.20285	2.23774	2.19776	2.23661
1552559_a_at	2.66285	2.59642	2.63989	2.59344	2.63419	2.63169	2.61909	2.63684	2.63074	2.67926	2.63369	2.62249	2.6136	2.68287	2.62376	2.59989	2.64641	2.62348	2.63641	2.64432	2.57234	2.66659	2.6139	2.64482
1552562_at	2.71469	2.5514	2.64943	2.638	2.61372	2.63962	2.66252	2.68494	2.62099	2.63096	2.60552	2.64663	2.58213	2.65653	2.6816	2.63474	2.61333	2.60274	2.64105	2.65902	2.64021	2.65085	2.58781	2.69446
1552563_a_at	2.6937	2.7756	2.69482	2.72469	2.71603	2.69574	2.71193	2.72149	2.73046	2.76639	2.98443	2.61977	2.65723	2.72407	2.70916	3.20524	2.69143	2.69912	2.71994	2.92038	2.64443	2.66515	2.70478	2.7977
1552564_at	2.76451	2.864	2.77208	2.77626	2.96888	2.75856	2.83646	2.78343	2.79822	2.7934	2.79895	2.7709	2.79772	2.78626	2.81738	2.78968	2.84971	2.82349	2.84082	2.83679	2.87463	2.77391	2.81355	2.86841
1552566_at	2.27435	2.29051	2.271	2.27812	2.27471	2.28998	2.28017	2.29889	2.28131	2.27541	2.26341	2.28744	2.29279	2.28461	2.28627	2.28413	2.2881	2.29309	2.28484	2.27465	2.28709	2.29079	2.27664	2.26267
1552568_at	2.51291	2.49399	2.48763	2.48615	2.53237	2.49982	2.51341	2.51871	2.51775	2.50496	2.50664	2.51487	2.49939	2.60503	2.50963	2.50806	2.51965	2.50389	2.5022	2.50574	2.47297	2.51767	2.4897	2.51431
1552569_a_at	2.50538	2.451	2.48462	2.46732	2.47912	2.45891	2.47911	2.47103	2.49138	2.47891	2.46316	2.4768	2.47357	2.48988	2.47275	2.4928	2.48308	2.4957	2.49463	2.46739	2.49031	2.47837	2.48383	2.4888
1552570_at	2.39208	2.41809	2.38467	2.37924	2.38266	2.37562	2.39371	2.38451	2.38756	2.39086	2.40388	2.38032	2.40303	2.41223	2.38332	2.39396	2.39459	2.38767	2.38574	2.6125	2.3981	2.41272	2.40933	2.38619
1552572_a_at	2.83895	2.89605	2.87623	2.84125	2.85352	2.84767	2.86651	2.86731	2.8907	2.88668	2.84979	2.84918	2.87389	2.88421	2.85819	2.88846	2.88945	2.88432	2.87792	2.87019	2.88406	2.85476	2.8634	2.8387
1552573_s_at	2.62675	2.6813	2.64817	2.67809	2.64878	2.64865	2.65166	2.63778	2.66716	2.63816	2.6297	2.67452	2.66672	2.72221	2.65607	2.67069	2.65724	2.66158	2.65845	2.65463	2.67332	2.64169	2.65532	2.65847
1552575_a_at	2.48662	2.49436	2.47463	2.49238	2.50107	2.45917	2.4954	2.49104	2.49584	2.50029	2.45934	2.58215	2.50551	2.5036	2.49827	2.49717	2.51583	2.48642	2.48167	2.48512	2.50178	2.53124	2.48405	2.49398
1552576_at	2.4537	2.38095	2.41192	2.4137	2.42125	2.40072	2.43804	2.39853	2.52406	2.40294	2.42692	2.38954	2.41217	2.40305	2.42759	2.41369	2.40908	2.40911	2.41046	2.3823	2.42527	2.38946	2.42076	2.40587
1552578_a_at	2.64885	2.61476	2.60533	2.61437	2.62131	2.66968	2.62549	2.65692	2.62011	2.63519	2.62365	2.62188	2.66926	2.62526	2.63124	2.62079	2.65893	2.66171	2.61911	2.62266	2.60545	2.61917	2.63385	2.61782
1552579_a_at	2.46503	2.44214	2.43828	2.48773	2.43576	2.41992	2.40718	2.48499	2.50273	2.68103	2.43352	2.40332	2.41304	2.44184	2.43191	2.47403	2.43957	2.41859	2.47316	2.3778	2.38364	2.4341	2.44101	2.44174
1552580_at	2.33801	2.37806	2.35356	2.35369	2.35604	2.35538	2.37252	2.34074	2.35207	2.35776	2.34854	2.38842	2.37551	2.35672	2.362	2.36016	2.38927	2.36621	2.34687	2.35219	2.37046	2.36144	2.37607	2.36088
1552582_at	2.62385	2.65681	2.63909	2.685	2.64076	2.60404	2.64167	2.64385	2.66698	2.63835	2.61604	2.60422	2.59926	2.68797	2.62697	2.62664	2.65812	2.67579	2.63477	2.6575	2.63959	2.67168	2.60572	2.62424
1552583_s_at	2.39367	2.35494	2.38765	2.35731	2.35073	2.49035	2.36357	2.3611	2.38766	2.3672	2.39101	2.35055	2.35289	2.35729	2.362	2.36874	2.35454	2.36137	2.37926	2.37567	2.35026	2.33985	2.37467	2.32129
1552584_at	2.47884	2.50062	2.49465	2.48093	2.48548	2.48189	2.4954	2.47759	2.48897	2.50592	2.48133	2.50321	2.51892	2.51506	2.50085	2.47509	2.51655	2.51535	2.46327	2.45979	2.49071	2.48433	2.50563	2.4922
1552585_s_at	2.73014	2.67803	2.70953	2.69573	2.7103	2.704	2.68959	2.71431	2.70064	2.71877	2.69759	2.70175	2.7062	2.71474	2.70027	2.80212	2.741	2.70185	2.70833	2.6728	2.66634	2.75842	2.70021	2.70584
1552586_at	2.43764	2.39575	2.41664	2.41275	2.4174	2.40196	2.42766	2.40787	2.41471	2.40922	2.42745	2.41987	2.42439	2.47166	2.4221	2.40582	2.44054	2.42393	2.41627	2.41074	2.3938	2.44572	2.42225	2.44358
1552587_at	2.74202	2.72704	2.70673	2.73758	2.71492	2.72686	2.71556	2.73936	2.7397	2.76906	2.72801	2.72552	2.78933	2.72935	2.74106	2.73777	2.79021	2.77122	2.72798	2.72504	2.71528	2.70355	2.71694	2.74057
1552588_a_at	2.35394	2.38129	2.36659	2.36222	2.36955	2.36163	2.36832	2.37315	2.36659	2.39814	2.35877	2.35631	2.36205	2.35642	2.36286	2.36153	2.37771	2.36614	2.3797	2.37373	2.3538	2.36898	2.35798	2.34368
1552590_a_at	2.57459	2.55226	2.57326	2.55168	2.56183	2.55792	2.56051	2.60742	2.59456	2.5931	2.54158	2.52944	2.53566	2.56315	2.56128	2.5818	2.56337	2.54074	2.58811	2.59105	2.5328	2.54226	2.54164	2.55565
1552592_at	2.56473	2.5759	2.56272	2.56566	2.60747	2.5696	2.56091	2.56917	2.56127	2.58063	2.54514	2.60369	2.57707	2.58598	2.5923	2.57287	2.65985	2.58326	2.55273	2.54268	2.57562	2.57235	2.56749	2.58035
1552594_at	2.09312	2.09439	2.07081	2.078	2.0781	2.0752	2.07877	2.09918	2.07077	2.20686	2.08564	2.07499	2.10567	2.08938	2.09475	2.07748	2.09344	2.09688	2.04977	2.10692	2.08243	2.09595	2.10328	2.08428
1552596_at	2.16868	2.1572	2.16258	2.17408	2.15279	2.13967	2.1818	2.149	2.15917	2.15875	2.1547	2.17274	2.17223	2.14623	2.16206	2.16372	2.16881	2.17872	2.14688	2.18718	2.1828	2.15379	2.17258	2.18209
1552598_at	2.33321	2.34537	2.34635	2.34503	2.33036	2.34878	2.36544	2.36708	2.35033	2.36417	2.31975	2.31027	2.33821	2.33682	2.33276	2.32833	2.35294	2.31781	2.34633	2.35701	2.34902	2.29788	2.31764	2.32089
1552599_at	2.50687	2.44404	2.51476	2.47158	2.469	2.46743	2.4501	2.4752	2.47365	2.5073	2.45366	2.45107	2.4716	2.45202	2.46333	2.48162	2.46003	2.46502	2.52426	2.48478	2.46574	2.4378	2.46225	2.4365
1552602_at	2.5896	2.5864	2.55744	2.57688	2.56971	2.54547	2.56357	2.57581	2.55388	2.57661	2.55429	2.56949	2.58017	2.56691	2.56952	2.57574	2.61384	2.58781	2.62255	2.55285	2.55437	2.8616	2.56904	2.57436
1552604_at	2.63801	2.61475	2.61161	2.61176	2.61248	2.61523	2.60475	2.62435	2.60626	2.61455	2.73452	2.62168	2.62624	2.62296	2.61886	2.60823	2.61311	2.64236	2.64032	2.60003	2.60929	2.62093	2.63344	2.61208
1552605_s_at	2.65971	2.61899	2.641	2.62179	2.65328	2.6097	2.62045	2.65363	2.64459	2.6543	2.61148	2.66286	2.64041	2.63291	2.67453	2.63172	2.64522	2.64151	2.64097	2.62589	2.63867	2.63704	2.64089	2.62349
1552607_at	2.49698	2.70874	2.60138	2.59551	2.5946	2.60414	2.72672	2.60582	2.61446	2.6122	2.59008	2.6064	2.59928	2.58689	2.61261	2.60828	2.61297	2.61875	2.5873	2.59034	2.58818	2.63688	2.59428	2.63901
1552608_at	2.46534	2.42876	2.43699	2.43773	2.44314	2.42832	2.44636	2.4541	2.45167	2.4555	2.43235	2.43093	2.45976	2.44604	2.44867	2.4285	2.45341	2.45389	2.43845	2.43968	2.44494	2.47262	2.45488	2.44453
1552609_s_at	2.37905	2.36499	2.3683	2.38215	2.36149	2.35906	2.38651	2.3552	2.35368	2.36736	2.37469	2.3945	2.40403	2.3774	2.39548	2.36979	2.39683	2.40089	2.32798	2.36081	2.35385	2.3885	2.39874	2.40027
1552610_a_at	4.18292	4.03081	3.54876	4.18845	3.57457	4.83704	3.27057	3.35725	3.66604	4.51733	4.56834	4.04774	4.18202	4.01771	4.44177	3.36511	3.98141	4.53529	3.92736	4.75978	3.96531	3.77401	3.86655	4.17965
1552611_a_at	7.10612	6.16374	6.43462	7.14584	6.24119	7.13897	5.68656	6.74208	6.24189	6.93847	7.08569	6.65127	6.59528	6.65822	6.99138	6.33355	6.21483	6.57128	6.6221	6.54812	5.7935	6.53422	6.53424	6.32821
1552612_at	3.78007	4.07656	3.51782	3.57749	3.4146	3.78568	3.9913	3.75424	3.76176	4.11137	4.05414	3.883	3.82683	4.06019	3.92868	3.94138	4.2652	4.04927	4.34415	4.43091	3.96528	4.26367	4.06721	3.81149
1552613_s_at	4.71608	4.87173	4.38509	4.69126	4.49726	4.91611	4.83329	4.75274	4.88621	4.75786	4.74159	5.21003	4.79356	4.968	4.72298	4.78269	5.42273	4.96395	5.15142	5.04334	4.75702	4.83775	4.80446	4.69161
1552615_at	2.36103	2.25992	2.3022	2.27371	2.30128	2.28368	2.29411	2.28311	2.4804	2.2639	2.39304	2.28714	2.27881	2.36674	2.34877	2.29693	2.35439	2.29017	2.33909	2.24118	2.27556	2.34556	2.26711	2.63502
1552616_a_at	2.32128	2.36203	2.33554	2.34015	2.34086	2.3374	2.34398	2.34395	2.36001	2.34723	2.34226	2.33411	2.34262	2.35413	2.33932	2.3402	2.34557	2.33703	2.33266	2.34414	2.33273	2.35538	2.33527	2.32566
1552617_a_at	4.75661	4.95736	4.85672	4.92349	4.65497	5.1398	5.39219	4.70601	4.84698	4.69279	4.7142	4.67982	4.70574	5.11451	4.85261	4.67222	5.12222	4.47014	5.04397	5.2061	5.07459	5.03833	4.78519	4.7184
1552618_at	2.74399	2.81602	2.97529	2.77028	2.77118	2.78101	2.75611	2.67166	2.93322	2.8033	2.79988	2.71473	2.65403	2.7401	2.78343	2.8365	2.78199	2.74092	2.76106	2.86622	2.72249	2.72789	2.71827	3.0348
1552619_a_at	2.90655	2.6307	2.75689	2.92886	2.74617	2.78058	2.83868	2.75738	2.76869	2.77152	2.75781	2.74416	2.76607	2.73592	2.7282	2.77413	2.75196	2.77367	2.77882	2.76075	2.73943	2.76139	2.72181	2.74012
1552620_at	2.46214	2.42978	2.44128	2.44789	2.43106	2.3804	2.42796	2.48175	2.39363	2.4689	2.44901	2.45796	2.55826	2.43651	2.43195	2.4451	2.42897	2.44753	2.43402	2.40481	2.46335	2.46663	2.43496	2.51118
1552621_at	4.31155	4.70193	4.97606	3.33763	4.54875	4.00813	3.35616	4.39868	5.99186	4.31606	4.2862	4.36405	4.75245	5.17093	4.56616	4.89937	3.52545	4.1631	4.33502	4.24576	4.7056	4.49415	4.98239	4.89647
1552622_s_at	3.97639	4.28427	4.43163	3.26574	4.30025	3.61529	3.10109	4.11002	5.26802	4.13257	3.93439	3.96525	4.23834	4.86209	4.47391	4.68704	3.84328	3.74273	3.69149	4.04219	4.30866	3.85794	4.67223	4.38955
1552623_at	2.60488	2.60841	2.60931	2.5772	2.61306	2.60885	2.69635	2.65054	2.59442	2.59768	2.62746	2.60345	2.59456	2.60698	2.636	2.58348	2.63451	2.59647	2.58933	2.58666	2.59178	2.63781	2.59507	2.61006
1552625_a_at	3.98406	3.97471	3.77985	3.8006	3.85796	3.77886	4.05525	3.58817	4.2385	4.18425	3.90103	4.10309	3.82429	4.31892	4.06094	4.10718	4.29044	3.68364	3.69852	4.75592	4.43437	4.20639	3.87675	4.26351
1552626_a_at	3.29605	3.59864	2.40215	3.06997	3.18489	3.59017	2.9049	3.44543	4.96413	3.18965	3.2383	3.35884	3.33393	3.82157	2.76832	4.43016	3.61097	4.07631	4.09845	3.26457	3.28976	3.4507	3.79083	3.33003
1552627_a_at	3.42904	3.72134	3.66232	3.83615	3.48964	3.6211	3.84705	3.5001	3.16421	3.89324	3.72867	3.3688	3.5406	3.43403	3.8959	3.65717	3.95311	3.28406	3.1496	3.51831	3.75753	3.72275	3.43899	3.48038
1552628_a_at	6.75135	6.68905	6.95663	7.14775	6.59493	6.95146	6.45334	6.55032	6.61923	6.71428	7.02349	6.49911	6.6829	6.30385	6.58803	6.47238	6.93793	6.61303	6.58671	6.67153	6.47791	6.6423	6.70266	6.54209
1552629_a_at	2.39543	2.35559	2.3696	2.36997	2.39167	2.37052	2.36968	2.40017	2.3897	2.39754	2.38603	2.36345	2.34833	2.39412	2.35762	2.36268	2.36658	2.35744	2.37198	2.39859	2.34703	2.39719	2.35465	2.37114
1552630_a_at	2.54068	2.57109	2.54677	2.5323	2.56036	2.58865	2.57619	2.55932	2.53171	2.54166	2.5745	2.55901	2.56688	2.57709	2.5567	2.55064	2.62445	2.57333	2.54792	2.53747	2.51922	2.59937	2.55801	2.56889
1552631_a_at	2.22702	2.23992	2.23175	2.24412	2.22363	2.22433	2.22172	2.23175	2.21861	2.21128	2.23521	2.26707	2.2457	2.21325	2.26955	2.21678	2.23726	2.25121	2.2128	2.22564	2.2443	2.22688	2.23864	2.24133
1552632_a_at	2.55767	2.63694	2.83237	2.61897	2.56858	2.52218	2.60883	2.54656	2.54736	2.57109	2.6214	2.59595	2.61109	2.58811	2.5624	2.56267	2.58668	2.57052	2.54696	2.57456	2.73518	2.56628	2.56146	2.56975
1552633_at	3.10768	3.02157	2.97087	3.28504	2.97985	3.07251	3.10927	3.05989	3.25745	3.13037	3.01685	3.04172	3.0217	3.07164	2.97281	3.01669	3.32636	3.04203	3.07473	3.10385	3.02737	2.9817	3.0369	3.0069
1552634_a_at	2.79915	3.08291	3.04386	2.99926	2.97628	2.93392	2.91894	2.88787	2.88764	2.95881	2.88857	2.9282	2.88509	2.90437	2.93901	2.85805	2.91626	2.9063	2.8994	2.93273	3.00375	2.91994	2.9942	2.92784
1552637_at	2.41901	2.39993	2.41536	2.40079	2.39064	2.3999	2.39698	2.40837	2.41176	2.41104	2.47246	2.39983	2.41788	2.42045	2.40378	2.40813	2.40266	2.41109	2.412	2.39582	2.38029	2.41606	2.40415	2.41016
1552639_at	2.35228	2.34598	2.32665	2.343	2.36482	2.32221	2.3524	2.33334	2.35638	2.34138	2.38172	2.35371	2.3476	2.3497	2.36051	2.3523	2.40986	2.34838	2.34606	2.33523	2.30948	2.40221	2.36715	2.35675
1552641_s_at	2.13355	2.13921	2.1397	2.12623	2.14237	2.13839	2.13878	2.1376	2.12078	2.11336	2.15034	2.13274	2.1282	2.15236	2.12807	2.13599	2.14212	2.13975	2.13743	2.16764	2.11636	2.17245	2.12333	2.1373
1552643_at	4.00587	3.52907	4.07625	3.63281	3.95027	3.79248	4.52676	4.04354	3.78258	3.63045	3.72296	3.88983	3.33537	3.92207	3.77154	4.32067	3.82933	3.73114	3.67561	3.72122	3.85366	3.77786	3.78191	3.47178
1552644_a_at	2.95674	3.40536	3.0161	3.23114	3.12154	3.32039	2.98388	3.5799	3.00094	3.25718	3.19748	3.24484	3.05163	3.13597	3.16921	3.08362	3.02367	3.10083	2.92047	3.39932	3.29976	3.04859	3.18246	3.02919
1552646_at	2.40595	2.40032	2.41015	2.39852	2.41313	2.3951	2.3911	2.38892	2.41304	2.41655	2.4211	2.42715	2.44124	2.44947	2.43157	2.48532	2.46442	2.39633	2.38879	2.32913	2.39308	2.43129	2.38209	2.43043
1552648_a_at	2.44605	2.42313	2.43533	2.43301	2.43079	2.41012	2.41429	2.47771	2.42902	2.45757	2.43577	2.42836	2.41762	2.46475	2.41611	2.51209	2.43138	2.45508	2.43128	2.40986	2.41976	2.46956	2.42493	2.43861
1552649_a_at	2.28164	2.30543	2.28361	2.286	2.29852	2.27511	2.29554	2.29923	2.28756	2.28969	2.3573	2.29236	2.28668	2.29738	2.29193	2.27204	2.30783	2.2875	2.28489	2.29118	2.28872	2.3	2.28852	2.29133
1552651_a_at	2.50544	2.46657	2.4943	2.48513	2.47063	2.48842	2.51433	2.4826	2.49324	2.46613	2.4689	2.51207	2.47653	2.49908	2.49816	2.47866	2.51866	2.49866	2.4892	2.45458	2.48477	2.50585	2.51906	2.52985
1552652_at	2.6448	2.59895	2.8633	2.51788	2.59819	2.73367	2.62783	2.59221	2.56643	2.59345	2.6284	2.57348	2.56042	2.6112	2.64516	2.79145	2.61305	2.55098	2.60453	2.61819	2.62214	2.60648	2.64845	2.79012
1552656_s_at	2.55206	2.43888	2.51049	2.4767	2.47496	2.42174	2.45762	2.52961	2.49373	2.53536	2.49094	2.50079	2.51242	2.57559	2.50291	2.47851	2.48603	2.4384	2.51967	2.51061	2.53992	2.49876	2.47129	2.44916
1552657_a_at	2.38381	2.38472	2.34918	2.36274	2.37887	2.35363	2.36526	2.34335	2.37141	2.36603	2.40704	2.40773	2.41061	2.40412	2.39474	2.36775	2.40506	2.41521	2.34299	2.35955	2.46112	2.43243	2.39945	2.43842
1552658_a_at	2.56188	2.57699	2.55031	2.53992	2.57348	2.56504	2.56701	2.5795	2.55414	2.57119	2.55076	2.56757	2.61497	2.6222	2.55083	2.52673	2.57448	2.57042	2.63863	2.52908	2.59616	2.57506	2.55132	2.64025
1552660_a_at	2.79084	2.78934	2.60712	2.84682	2.94914	2.80149	2.74705	2.71167	2.75916	3.0663	2.66803	2.74379	2.81835	2.82915	2.70113	2.63176	2.63846	2.7129	2.7795	2.93168	2.72954	2.93535	2.62326	2.55903
1552661_at	3.15836	3.0449	3.23857	3.08359	3.0701	3.03187	3.10377	3.10446	3.0935	3.28061	3.05387	3.13886	3.11775	3.12724	3.10554	3.05017	3.14334	3.12337	3.07432	3.00578	2.99142	3.106	3.14545	3.07906
1552662_a_at	2.41866	2.44984	2.43792	2.42391	2.43359	2.41933	2.44521	2.43511	2.43714	2.43941	2.4387	2.43714	2.44275	2.45111	2.42611	2.40997	2.44974	2.44309	2.43766	2.42282	2.41453	2.46396	2.43206	2.42448
1552663_a_at	2.30195	2.31062	2.34848	2.28377	2.27757	2.2815	2.28827	2.32719	2.30914	2.36589	2.34205	2.29878	2.28976	2.3035	2.28304	2.30127	2.28693	2.28528	2.2832	2.29859	2.30405	2.33808	2.28309	2.27094
1552664_at	3.30614	3.87353	3.5834	3.8758	3.5819	3.51389	3.46489	3.40584	4.31322	2.87152	3.85826	3.53164	3.6147	3.7137	3.47312	3.7385	3.6144	3.68792	3.64419	3.49138	3.58402	3.39029	3.54789	3.58126
1552665_at	3.2423	3.3037	3.00324	3.18522	3.24982	3.20986	3.22216	3.25338	3.20309	3.68155	3.0689	3.30726	3.22824	3.34511	3.15431	3.09068	3.6107	3.30574	3.32351	3.43547	3.26208	3.59313	3.2106	2.90744
1552666_a_at	2.74479	2.68323	2.70168	2.74569	2.72568	2.71386	2.7202	2.73317	2.70469	2.73293	2.71801	2.70652	2.71599	2.72784	2.71367	2.6985	2.74855	2.71107	2.70184	2.67438	2.69717	2.72585	2.70844	2.69846
1552667_a_at	2.37112	2.38489	2.37683	2.39574	2.38075	2.40669	2.38695	2.37261	2.36634	2.39515	2.36592	2.39782	2.37924	2.35457	2.37542	2.36162	2.41076	2.39504	2.37293	2.37621	2.36122	2.36444	2.36353	2.37784
1552669_at	2.41978	2.42668	2.41468	2.44144	2.43155	2.42655	2.42187	2.42305	2.42292	2.41672	2.38383	2.44026	2.43402	2.43884	2.42764	2.43397	2.44472	2.43167	2.41497	2.42893	2.40356	2.43662	2.43362	2.44693
1552670_a_at	2.54918	3.226	2.82317	2.81802	2.86893	2.84129	2.88627	2.87018	2.83397	2.87665	2.86543	2.9897	2.8785	2.95201	2.9145	2.85568	2.81093	2.91568	2.92956	3.05157	2.85874	2.92834	2.92689	2.86622
1552671_a_at	2.3687	2.35926	2.35131	2.35383	2.36596	2.3589	2.38623	2.34017	2.35689	2.34231	2.36283	2.3811	2.38337	2.40378	2.37681	2.39101	2.40649	2.40228	2.35575	2.34907	2.35306	2.39451	2.37657	2.39959
1552672_a_at	2.15309	2.13106	2.14338	2.12861	2.1499	2.1565	2.16042	2.2048	2.1423	2.15583	2.1475	2.1207	2.12063	2.13887	2.12162	2.1428	2.13137	2.13767	2.1351	2.1695	2.12727	2.12171	2.11101	2.13937
1552673_at	2.53018	2.51526	2.52603	2.52251	2.52323	2.51475	2.52402	2.53166	2.53161	2.53368	2.51038	2.50163	2.51815	2.54086	2.51903	2.53498	2.52669	2.51704	2.52289	2.51789	2.52988	2.52518	2.51975	2.49677
1552674_at	2.94384	2.88141	2.88793	2.89935	2.92029	2.90569	2.91168	2.9619	2.91476	2.94999	2.90427	2.90428	2.92264	3.03014	2.91031	2.87921	2.9286	2.93007	2.92157	2.88702	2.8612	2.90747	2.91742	2.87481
1552675_at	2.69898	2.65723	2.6513	2.67098	2.67162	2.65536	2.67835	2.68013	2.68691	2.68921	2.67428	2.69057	2.70756	2.68385	2.69698	2.67166	2.7144	2.70312	2.6811	2.66139	2.66164	2.68084	2.67717	2.6742
1552676_at	2.31367	2.31384	2.32438	2.29198	2.30295	2.30266	2.33768	2.30886	2.30123	2.29472	2.33886	2.35049	2.33763	2.34195	2.3011	2.29542	2.33661	2.31092	2.32329	2.31353	2.29625	2.34768	2.32397	2.36239
1552677_a_at	2.83699	2.92665	2.81439	2.82966	2.85212	2.86395	2.78759	2.87914	2.88883	3.11448	2.97727	2.81037	2.78667	2.9797	2.84582	2.77529	2.81477	2.84662	2.82626	2.88242	2.77005	2.82571	3.10565	2.82296
1552678_a_at	2.44539	2.74174	2.60605	2.58924	2.58068	2.65811	2.58555	2.58715	2.5868	2.62549	2.56072	2.58862	2.56077	2.59992	2.59512	2.57661	2.60032	2.60248	2.63457	2.57407	2.60047	2.58792	2.54747	2.59761
1552680_a_at	2.5832	2.53481	2.55128	2.68053	2.56101	2.53195	2.57352	2.54637	2.56955	2.55418	2.53175	2.57362	2.5601	2.55224	2.54653	2.54375	2.56044	2.55594	2.55223	2.5736	2.53454	2.54514	2.54934	2.54254
1552682_a_at	2.51435	2.52463	2.51771	2.5032	2.52232	2.51657	2.51398	2.52851	2.53593	2.54565	2.49535	2.4904	2.54699	2.5298	2.51847	2.5419	2.52211	2.51913	2.52631	2.51711	2.48275	2.50772	2.52812	2.50515
1552684_a_at	2.5741	2.76008	2.66577	2.65552	2.6223	2.64648	2.66495	2.58452	2.65955	2.67947	2.61284	2.62065	2.6652	2.66013	2.68151	2.64662	2.68057	2.64557	2.66902	2.84606	2.73837	2.64515	2.65605	2.71096
1552685_a_at	2.41809	2.45877	2.43825	2.42515	2.42959	2.44188	2.43903	2.47073	2.43835	2.43509	2.42012	2.43729	2.44439	2.45423	2.42451	2.42394	2.45522	2.44082	2.46602	2.4172	2.44259	2.44425	2.4358	2.45429
1552686_at	2.60002	2.60875	2.59588	2.57643	2.60896	2.58871	2.61613	2.59058	2.59058	2.61628	2.57761	2.6274	2.64144	2.62535	2.62663	2.5636	2.60467	2.60535	2.60316	2.60894	2.62698	2.61788	2.59461	2.59942
1552687_a_at	2.45906	2.47249	2.45867	2.46175	2.48614	2.46578	2.47886	2.46686	2.4646	2.4521	2.47559	2.4748	2.47372	2.48376	2.46794	2.45237	2.47573	2.47406	2.45841	2.46152	2.41676	2.49532	2.47311	2.46596
1552689_at	2.29413	2.27216	2.28616	2.32542	2.30012	2.37981	2.26433	2.25058	2.28487	2.23359	2.28575	2.26005	2.27107	2.27374	2.2643	2.24914	2.27955	2.28734	2.27991	2.25685	2.27854	2.27735	2.26863	2.28422
1552690_a_at	2.25113	2.28316	2.2535	2.24025	2.2607	2.25048	2.26881	2.24932	2.26488	2.25126	2.24903	2.28539	2.3601	2.27996	2.26434	2.2859	2.28961	2.28283	2.27678	2.24513	2.26005	2.30241	2.26327	2.27867
1552691_at	2.94098	2.96535	2.94383	2.95736	2.93897	2.94434	2.96383	2.95488	2.96992	2.97991	2.92159	2.95148	2.99055	3.02664	2.94817	2.95763	2.99154	2.99408	2.95076	2.93017	2.91361	2.96222	2.95038	2.92136
1552693_at	2.64755	2.63724	2.63027	2.63863	2.62552	2.63148	2.64355	2.64515	2.65102	2.66595	2.62873	2.65504	2.67804	2.65505	2.64814	2.63108	2.66196	2.65125	2.63465	2.63181	2.65237	2.61986	2.64542	2.6179
1552694_at	2.82728	2.79342	2.78546	2.78025	2.92206	2.78571	2.84874	2.79424	2.76878	2.80565	2.77906	2.79699	2.79896	2.79432	2.79493	2.93579	2.91443	2.83742	2.77626	2.9064	2.79168	2.78682	2.85185	2.77995
1552695_a_at	2.76838	2.69197	2.74618	2.7616	2.71893	2.69675	2.95612	2.68989	2.92699	2.79035	2.68518	2.68031	2.71884	2.80496	2.69632	2.72821	2.69007	2.76022	2.77163	2.67536	2.62913	2.71653	2.69876	2.69392
1552696_at	2.71903	2.76023	2.70681	2.74952	2.71974	2.71052	2.70414	2.94032	2.72052	2.74663	2.7086	2.71908	2.73303	2.71009	2.75264	2.73972	2.737	2.71582	2.7655	2.7514	2.67634	2.70833	2.72835	2.6974
1552698_at	2.70829	2.60614	2.66756	2.68445	2.6454	2.62135	2.64076	2.67359	2.64998	2.65202	2.66415	2.67322	2.65648	2.63481	2.67651	2.66299	2.70559	2.69767	2.62294	2.60945	2.64611	2.66127	2.68647	2.65466
1552701_a_at	4.90459	4.63106	5.93442	4.91592	4.4993	5.38596	5.81103	5.28837	4.76514	4.50056	4.22924	4.34927	4.16654	3.52068	3.83851	4.97567	4.64458	4.53272	4.99527	4.51665	5.36152	4.53398	4.82117	4.43739
1552703_s_at	4.25363	4.54594	6.14478	4.27538	4.28286	4.4769	4.96309	4.22403	4.27394	4.14705	3.95547	4.00272	4.43995	3.69169	4.26104	4.66344	4.32166	3.95843	4.43192	4.07788	4.91921	4.04768	4.48001	4.34557
1552705_at	3.13915	3.09828	3.06746	3.14551	3.1266	3.08402	3.14498	3.1435	3.12392	3.17683	3.0747	3.13604	3.15538	3.3032	3.12607	3.12237	3.15227	3.1561	3.11775	3.121	3.06287	3.09972	3.11797	3.08811
1552708_a_at	2.86917	2.84966	2.88998	2.81392	2.87392	2.85039	2.84205	2.86399	2.83727	2.8905	2.83617	2.87591	2.85509	2.89819	2.85144	2.84922	2.8929	2.86478	2.87838	2.89374	2.83975	2.86468	2.84661	2.83979
1552711_a_at	3.64547	3.95756	3.95297	3.66458	4.18581	3.70212	3.82568	3.88065	3.7738	3.86638	3.89039	3.44471	3.60808	3.59658	3.80494	3.67894	3.86135	3.63848	3.78399	4.02278	3.8327	3.49467	3.72186	4.00411
1552712_a_at	2.45632	2.44579	2.47429	2.42531	2.44815	2.49436	2.46709	2.44341	2.46161	2.44068	2.43664	2.4335	2.43089	2.48094	2.41774	2.4344	2.42937	2.45228	2.56683	2.41336	2.44668	2.43458	2.42995	2.46547
1552713_a_at	2.5206	2.4601	2.51482	2.47512	2.48135	2.49296	2.46259	2.50452	2.50152	2.50912	2.4641	2.45854	2.45717	2.49761	2.4757	2.45106	2.47601	2.46995	2.49341	2.47804	2.56763	2.49156	2.46853	2.48357
1552714_at	2.53952	2.54087	2.52987	2.53557	2.5314	2.53534	2.52203	2.54447	2.5424	2.56107	2.54014	2.53907	2.55773	2.5268	2.53178	2.564	2.54814	2.55062	2.53911	2.53455	2.53448	2.52898	2.54571	2.55006
1552715_a_at	2.49917	2.49713	2.48987	2.48489	2.49217	2.4983	2.49222	2.53379	2.4965	2.51543	2.49057	2.48423	2.49555	2.50984	2.49447	2.48909	2.48728	2.49124	2.51367	2.49245	2.49163	2.49036	2.49962	2.4946
1552716_at	2.75737	2.88898	2.82068	2.81271	2.82104	2.66698	2.8754	2.80954	2.81367	2.83602	2.88626	2.69675	2.85437	2.77814	3.03084	2.81839	2.82614	2.84645	2.79933	2.82089	2.80494	2.70067	2.84653	2.87609
1552717_s_at	2.63932	2.64762	2.63931	2.6107	2.62702	2.62672	2.6269	2.6365	2.66264	2.6899	2.70868	2.62795	2.62103	2.68535	2.62559	2.6213	2.64658	2.64068	2.65581	2.65326	2.62128	2.63439	2.64187	2.6452
1552718_at	2.62189	2.58829	2.59965	2.58865	2.59875	2.60258	2.59111	2.62202	2.6127	2.64271	2.60205	2.58666	2.58444	2.57959	2.57718	2.59093	2.59832	2.61617	2.66869	2.63451	2.55402	2.59515	2.58226	2.5967
1552719_at	2.52635	2.66951	2.78848	2.51179	2.55666	2.96053	2.54116	2.69893	2.55138	2.47656	2.51701	2.55658	2.59715	2.52938	2.52841	2.66635	2.53041	2.50162	2.50226	2.68565	2.51304	2.65054	2.52688	2.57192
1552721_a_at	2.48915	2.51881	2.50591	2.50872	2.50146	2.48235	2.492	2.5082	2.52123	2.51672	2.48057	2.49859	2.51181	2.47628	2.50203	2.49454	2.50635	2.51477	2.52603	2.50553	2.51258	2.46342	2.50242	2.46679
1552722_at	2.79738	2.77896	2.76829	2.78141	2.77546	2.79353	2.78673	2.78344	2.77593	2.78666	2.8164	2.79741	2.80708	2.81641	2.77754	2.77247	2.83438	2.81279	2.82803	2.77422	2.75587	2.77838	2.79569	2.75594
1552724_at	2.8607	2.21044	2.52522	2.43414	2.51679	2.41156	2.5184	2.54792	2.54899	2.66328	2.49431	2.51877	2.50966	2.48219	2.52796	2.54779	2.49606	2.48605	2.53306	2.82356	2.5645	2.47894	2.50325	2.51017
1552725_s_at	2.34172	2.46532	2.40178	2.38175	2.40215	2.38485	2.42502	2.37472	2.39398	2.38576	2.39167	2.39366	2.39936	2.40809	2.40902	2.38868	2.41465	2.4128	2.40281	2.40061	2.44741	2.46628	2.40127	2.44303
1552726_at	2.49422	2.54929	2.48998	2.51935	2.52159	2.50027	2.50398	2.56243	2.51854	2.50394	2.56818	2.52078	2.52202	2.50821	2.53513	2.57071	2.52568	2.52825	2.56092	2.47956	2.50695	2.51143	2.51942	2.50658
1552727_s_at	2.37489	2.40136	2.36735	2.35341	2.37914	2.39218	2.35506	2.37572	2.45357	2.38086	2.36153	2.38476	2.37069	2.36258	2.36545	2.36362	2.35974	2.49568	2.38545	2.37491	2.3353	2.37787	2.44076	2.38063
1552729_at	2.71914	2.68898	2.69524	2.67304	2.68967	2.65485	2.71036	2.67117	2.69037	2.72738	2.7004	2.70259	2.68634	2.67789	2.75609	2.72246	2.71843	2.6905	2.70185	2.70762	2.71405	2.7386	2.76792	2.71884
1552730_at	2.28539	2.30638	2.28562	2.29687	2.28198	2.29385	2.28818	2.29507	2.28095	2.29235	2.2969	2.31314	2.31299	2.2633	2.3025	2.29123	2.30216	2.31095	2.27124	2.28051	2.28607	2.29488	2.3515	2.29411
1552731_at	2.54397	2.4947	2.51485	2.51479	2.51114	2.51018	2.52797	2.53179	2.53543	2.52793	2.52481	2.50731	2.5577	2.54692	2.52397	2.52081	2.53657	2.51951	2.52689	2.49658	2.4624	2.53158	2.51992	2.51713
1552732_at	2.74526	2.73062	2.73224	2.75454	2.73965	2.73794	2.73889	2.75964	2.73827	2.75702	2.72515	2.72922	2.7342	2.81984	2.73154	2.72282	2.75645	2.7684	2.72989	2.73522	2.69779	2.7307	2.735	2.73973
1552733_at	3.14455	3.87417	3.47566	3.38416	3.93523	3.44468	3.59064	3.47863	3.43948	3.55671	3.63807	3.33844	3.47138	3.36686	3.54975	3.49236	3.50109	3.10591	3.25432	3.50552	3.75667	3.49931	3.65423	3.73516
1552734_at	2.93735	3.12076	3.00882	3.05903	2.99189	3.05876	2.98788	3.0165	2.9984	3.06879	2.96561	3.02665	3.06209	2.98831	3.14823	3.03655	3.00462	3.0575	2.98489	2.99533	3.05175	2.98668	3.01051	3.11582
1552735_at	2.81171	2.86828	2.83631	2.77918	2.87607	2.79336	2.80089	2.81579	2.80599	2.90376	2.80048	2.75758	2.82123	2.88797	2.84543	2.78464	2.89781	2.82831	2.79755	2.76898	2.76955	2.87314	3.12464	2.80989
1552736_a_at	2.62256	2.57607	2.59391	2.59222	2.58628	2.58138	2.58039	2.63092	2.60563	2.63282	2.6002	2.58564	2.59222	2.61273	2.59408	2.59527	2.61489	2.602	2.60139	2.6237	2.55336	2.60176	2.59731	2.58483
1552737_s_at	2.10605	2.11256	2.10418	2.11254	2.10425	2.09289	2.11671	2.09698	2.10506	2.11207	2.10693	2.11506	2.12641	2.15404	2.1181	2.12245	2.13391	2.12142	2.10694	2.1006	2.09892	2.11391	2.12767	2.13258
1552738_a_at	3.20044	3.07219	3.12783	3.13906	3.13887	3.13165	3.12622	3.15573	3.13167	3.13997	3.12882	3.33788	3.25093	3.08046	3.07736	3.10036	3.1193	3.18347	3.22372	3.00101	3.002	3.17098	3.178	3.13316
1552739_s_at	2.95062	3.00749	2.93701	3.2188	2.84353	3.11411	3.10352	2.88554	3.26583	2.88179	2.67089	2.85332	3.07759	3.04108	2.90529	2.79714	3.33086	2.81798	3.36898	2.8258	2.96246	2.98531	2.90383	2.70574
1552740_at	3.11522	3.00669	3.03641	3.02154	3.12481	3.01544	3.06146	3.05158	3.04241	3.08559	3.06583	3.06569	3.05958	3.11208	3.06738	3.01278	3.10197	3.1245	3.05445	3.03111	3.0114	3.11858	3.06465	3.06008
1552742_at	2.44898	2.44883	2.44112	2.43755	2.44355	2.44311	2.44479	2.44904	2.44832	2.47291	2.46193	2.44659	2.45148	2.46928	2.45656	2.44127	2.4574	2.46243	2.44391	2.43813	2.42298	2.45929	2.4503	2.43311
1552743_at	2.37803	2.36923	2.37693	2.37076	2.35723	2.37093	2.37887	2.3853	2.38349	2.36564	2.36102	2.36978	2.38098	2.39994	2.37269	2.36975	2.38881	2.36458	2.3807	2.3965	2.38435	2.35908	2.36782	2.34001
1552745_at	2.4333	2.43767	2.42775	2.42253	2.43333	2.43693	2.4411	2.44226	2.43	2.43875	2.43959	2.41773	2.4366	2.4524	2.43224	2.41851	2.43195	2.42904	2.48077	2.44404	2.42552	2.4372	2.41127	2.42115
1552747_a_at	2.68314	2.63613	2.72445	2.65733	2.65668	2.62739	2.65236	2.65543	2.65877	2.66064	2.63166	2.64811	2.67245	2.65298	2.65786	2.68869	2.68197	2.67897	2.64852	2.63423	2.65553	2.66547	2.66865	2.65355
1552749_a_at	2.23328	2.23566	2.28611	2.21372	2.22521	2.22472	2.22891	2.2407	2.198	2.22865	2.23909	2.20335	2.23783	2.23833	2.22905	2.23049	2.24739	2.24789	2.22923	2.25273	2.22207	2.2517	2.22496	2.23947
1552750_at	2.53779	2.52035	2.54417	2.50868	2.52496	2.49918	2.54772	2.54712	2.52524	2.52931	2.52813	2.52904	2.5616	2.52944	2.51883	2.51996	2.56341	2.55259	2.54772	2.50268	2.51542	2.53908	2.52047	2.52297
1552751_a_at	2.59107	2.41865	2.4959	2.49203	2.51506	2.51378	2.50175	2.51527	2.53455	2.50309	2.51594	2.49749	2.52775	2.49118	2.50067	2.49438	2.51268	2.49595	2.4844	2.49082	2.47394	2.51955	2.49921	2.50592
1552752_a_at	2.66336	2.67274	2.66168	2.66774	2.71092	2.66452	2.66183	2.66439	2.67072	2.68747	2.6456	2.65947	2.65844	2.67258	2.66907	2.64439	2.69315	2.65006	2.6676	2.66151	2.67437	2.64808	2.68671	2.6553
1552754_a_at	2.72894	2.68452	2.6904	2.69	2.69837	2.70033	2.69502	2.70714	2.70097	2.73186	2.70066	2.71966	2.71443	2.70574	2.70992	2.69556	2.73373	2.73905	2.68669	2.70515	2.70409	2.70642	2.72207	2.70435
1552755_at	2.94656	3.09322	2.94599	3.03258	2.99226	3.05628	2.93843	3.03076	2.94867	2.96463	2.92669	2.96096	2.98219	2.95748	3.09952	2.98472	2.98187	3.02516	3.13767	3.00966	3.00779	3.14867	3.00974	2.85778
1552757_s_at	2.5819	2.62809	2.58349	2.623	2.59851	2.60124	2.59949	2.63603	2.6004	2.61185	2.60284	2.60459	2.60377	2.60516	2.59794	2.61916	2.60301	2.59337	2.61062	2.58684	2.59158	2.63234	2.60622	2.59983
1552758_at	2.61166	2.58884	2.59183	2.58909	2.60641	2.59272	2.6511	2.59889	2.60493	2.59797	2.59989	2.60351	2.62923	2.62333	2.6101	2.58671	2.61824	2.62981	2.58362	2.58106	2.57048	2.60692	2.61102	2.59528
1552760_at	2.52345	2.50561	2.52454	2.51044	2.51383	2.50039	2.51429	2.5223	2.51908	2.53428	2.50795	2.51382	2.51789	2.54522	2.49319	2.50759	2.55175	2.51363	2.51754	2.54177	2.50404	2.51364	2.49787	2.49434
1552761_at	2.34999	2.26004	2.29145	2.27616	2.27846	2.29573	2.30128	2.29196	2.31134	2.30001	2.3237	2.2988	2.30013	2.36769	2.324	2.31933	2.30891	2.31711	2.29557	2.28485	2.28593	2.3507	2.3532	2.30239
1552763_at	2.66135	2.71555	2.67714	2.70371	2.68227	2.67271	2.68643	2.68206	2.67964	2.70665	2.67156	2.69859	2.71058	2.72014	2.69727	2.6958	2.75931	2.70351	2.68129	2.6744	2.68989	2.68531	2.69713	2.70798
1552765_x_at	2.73889	2.71262	2.70485	2.70393	2.7185	2.69751	2.71654	2.7187	2.72404	2.7793	2.73088	2.75986	2.75614	2.72487	2.72741	2.69779	2.7601	2.73915	2.71721	2.71097	2.69623	2.73746	2.74971	2.71772
1552766_at	2.849	2.77699	2.79285	2.81968	2.82259	2.81978	2.81343	2.80817	2.79875	2.83275	2.81255	2.81794	2.8199	2.84751	2.81673	2.78932	2.84601	2.84273	2.79879	2.78271	2.78563	2.8318	2.82262	2.81092
1552767_a_at	2.89936	2.79252	2.84362	2.80716	2.88555	2.8481	2.83983	2.79926	2.85361	2.85947	2.80359	2.80882	2.88052	2.86464	2.84472	2.82731	2.84947	2.85294	2.86818	2.79875	2.96605	2.80987	2.81358	2.77678
1552768_at	2.29307	2.21046	2.25796	2.2231	2.25985	2.24912	2.25199	2.28726	2.27205	2.23757	2.29243	2.22916	2.25455	2.24453	2.24053	2.23397	2.24862	2.25727	2.24575	2.2644	2.21733	2.23773	2.23119	2.24692
1552769_at	2.81292	2.87942	2.83652	2.84326	2.84125	2.991	2.80438	2.79317	2.81191	2.84111	2.81446	3.0798	2.83421	2.94087	2.84431	3.09338	2.81624	2.93423	2.84912	2.83219	2.81121	2.84773	2.81294	2.83321
1552770_s_at	2.86198	2.78039	2.80045	2.78595	2.89487	2.73324	2.78819	2.82568	2.80987	2.96814	2.78059	2.81014	2.87703	3.02304	2.87871	2.88402	2.83649	2.83821	2.8151	2.74571	2.72229	2.83423	2.82904	2.81056
1552771_a_at	2.49535	2.48223	2.4815	2.48357	2.50293	2.48138	2.52861	2.48489	2.48095	2.49733	2.48791	2.50026	2.48898	2.50681	2.50502	2.50302	2.51303	2.50429	2.4768	2.4763	2.47761	2.50707	2.48402	2.5079
1552772_at	2.69951	2.56262	2.70826	2.62908	2.62597	2.61923	2.90773	2.63826	2.62179	2.5932	2.62512	2.62637	2.60798	2.65159	2.63129	2.60184	2.60174	2.6999	2.63996	2.59626	2.59264	2.65145	2.61667	2.64249
1552773_at	2.49303	2.49653	2.49953	2.5932	2.48526	2.48461	2.49975	2.50395	2.49674	2.51803	2.44737	2.46362	2.46027	2.4585	2.4773	2.51678	2.47315	2.47893	2.50241	2.49622	2.51285	2.47938	2.48042	2.47941
1552774_a_at	2.45204	2.46274	2.44188	2.43947	2.45517	2.44093	2.44843	2.49858	2.44287	2.54117	2.45944	2.4367	2.47259	2.48138	2.4611	2.44775	2.45609	2.44951	2.4495	2.45701	2.43346	2.43859	2.43682	2.43526
1552775_at	2.40251	2.41813	2.41084	2.40784	2.41094	2.40313	2.42654	2.46223	2.41594	2.42751	2.39951	2.39733	2.39014	2.41588	2.41266	2.40067	2.41955	2.40656	2.41338	2.39971	2.38147	2.42254	2.40078	2.39598
1552777_a_at	2.51392	2.50672	2.51874	2.51101	2.50699	2.53765	2.50846	2.51468	2.50491	2.51713	2.49707	2.50244	2.50455	2.50706	2.51684	2.5128	2.54341	2.49352	2.51762	2.49585	2.52412	2.50063	2.50378	2.49959
1552779_a_at	2.86251	2.79171	2.80181	2.80621	2.84196	2.80245	2.848	2.84311	2.83493	2.89207	2.82939	2.79631	2.81273	2.84146	2.81338	2.79373	2.83208	2.84184	2.84307	2.7924	2.79469	2.85742	2.82629	2.82385
1552782_at	3.02041	2.79224	2.88346	2.89835	2.86383	2.87584	2.88289	2.95107	2.91853	2.91944	2.8828	2.93202	2.90757	2.9782	2.9277	2.94732	2.98332	2.90616	2.89801	2.88776	3.01228	2.8622	2.90629	2.90903
1552783_at	3.17804	3.14259	3.1737	3.13752	3.16551	3.10868	3.15477	3.18559	3.1348	3.18597	3.14975	3.16515	3.2256	3.24263	3.16528	3.12539	3.23796	3.20329	3.18722	3.06275	3.08135	3.1943	3.2036	3.1605
1552785_at	3.30232	3.19223	3.07014	3.24115	3.41278	3.1961	3.37509	3.27931	3.48423	3.21669	3.19902	3.25838	3.23228	3.18904	3.31903	3.37756	3.25213	3.2373	3.20467	3.1342	3.0944	3.35998	3.27523	3.20376
1552787_at	2.92979	3.17608	3.01845	3.1695	2.99965	2.99569	2.91943	3.01092	2.96618	3.01254	3.11935	3.25163	3.19961	2.90998	3.23062	2.9989	3.14149	3.03366	3.0167	3.05714	2.93798	2.97208	3.10689	2.97863
1552788_a_at	2.40297	2.57134	2.47921	2.49045	2.49433	2.48153	2.5255	2.48994	2.48545	2.47236	2.47895	2.53743	2.44313	2.53136	2.47691	2.49194	2.49127	2.47658	2.49143	2.47249	2.52446	2.54504	2.49228	2.47961
1552789_at	3.36063	3.95925	3.7282	3.70969	3.71883	3.61537	3.70291	3.7903	3.63494	3.65567	3.53034	3.65218	3.69077	3.69797	3.65066	3.59049	4.11224	3.70705	3.56022	3.59929	3.60829	3.67308	3.68625	3.64007
1552790_a_at	4.10574	4.59992	4.84652	4.38971	4.5026	4.16928	4.57448	4.44321	4.38275	4.32722	4.10229	4.29465	4.23204	4.37309	3.90417	4.09942	4.76557	4.05975	4.40342	4.39148	4.4124	4.67983	4.39849	4.43111
1552791_a_at	2.71427	2.71232	2.77048	2.70599	2.73672	2.72146	2.72163	2.71846	2.70174	2.72615	2.68297	2.68666	2.71265	2.7216	2.71443	2.71056	2.73949	2.724	2.72187	2.68577	2.67852	2.69585	2.7156	2.69139
1552792_at	2.70268	2.63469	2.66492	2.71016	2.65447	2.64242	2.66989	2.67048	2.67132	2.68535	2.63374	2.64893	2.64377	2.74604	2.66048	2.64892	2.7829	2.70558	2.70013	2.70861	2.659	2.63297	2.65549	2.65279
1552793_at	2.48675	2.46105	2.46962	2.46881	2.46978	2.46995	2.47154	2.48409	2.47162	2.47856	2.46437	2.42318	2.44789	2.49358	2.46972	2.45876	2.48243	2.47194	2.49444	2.46649	2.45609	2.49549	2.50348	2.44414
1552794_a_at	2.77168	2.99867	2.86348	2.85598	2.91223	2.83201	2.88505	2.88702	2.8762	2.89838	2.81648	2.85225	2.88225	2.8729	2.8727	3.04915	2.97453	2.88825	2.89876	2.97818	2.91862	2.86058	2.92153	2.84025
1552796_a_at	2.5102	2.50191	2.50313	2.48507	2.49781	2.52089	2.607	2.51188	2.54053	2.49573	2.49223	2.48079	2.51901	2.51523	2.50811	2.48529	2.51534	2.51324	2.51704	2.49194	2.48377	2.51036	2.50612	2.49134
1552797_s_at	2.62255	2.57216	2.61056	2.665	2.58981	2.60204	2.57297	2.58895	2.61268	2.62513	2.58753	2.58042	2.58569	2.60494	2.57477	2.57548	2.63328	2.60609	2.58896	2.60063	2.56211	2.57581	2.58181	2.57937
1552798_a_at	2.22253	2.27708	2.2314	2.2463	2.45559	2.22682	2.22635	2.229	2.21756	2.22091	2.21141	2.23348	2.26785	2.23803	2.23988	2.22816	2.24653	2.23394	2.24529	2.21318	2.27236	2.23723	2.24828	2.2156
1552799_at	2.37826	2.34064	2.34229	2.34207	2.41758	2.34602	2.33842	2.36396	2.35611	2.37144	2.33978	2.37256	2.36395	2.36642	2.35429	2.33629	2.37766	2.36448	2.3632	2.35496	2.34207	2.37342	2.35569	2.35584
1552800_at	2.16599	2.13214	2.14097	2.11154	2.14261	2.1309	2.14538	2.12672	2.12149	2.20747	2.14215	2.14412	2.13772	2.16928	2.13908	2.13796	2.15931	2.26271	2.15183	2.13897	2.14321	2.14226	2.14538	2.20731
1552801_at	2.4842	2.50466	2.48449	2.49286	2.49733	2.48283	2.49136	2.49316	2.49167	2.49937	2.48989	2.49119	2.52006	2.52268	2.48318	2.49443	2.52977	2.49648	2.48584	2.49706	2.46947	2.53955	2.48779	2.51482
1552803_a_at	2.72679	2.65311	2.69128	2.66674	2.6604	2.65037	2.6871	2.68621	2.74787	2.71244	2.65059	2.67079	2.68116	2.70753	2.70572	2.68462	2.70434	2.73333	2.67377	2.70886	2.67972	2.70713	2.68355	2.68331
1552804_a_at	2.28752	2.25048	2.26449	2.26485	2.27192	2.26846	2.27939	2.27467	2.27269	2.27506	2.2663	2.27564	2.28265	2.25999	2.26468	2.25862	2.27501	2.27603	2.26298	2.26376	2.25907	2.27519	2.26132	2.26411
1552806_a_at	2.48461	2.48463	2.46476	2.48458	2.51022	2.46561	2.48406	2.47456	2.47181	2.48418	2.48125	2.49348	2.51725	2.51074	2.49304	2.49012	2.51531	2.50576	2.46374	2.46202	2.47514	2.50603	2.49381	2.51228
1552807_a_at	2.6132	2.56795	2.56035	2.55167	2.60216	2.54163	2.55884	2.53175	2.59398	2.542	2.54114	2.52809	2.54769	2.54997	2.56202	2.53547	2.52802	2.52805	2.55465	2.50535	2.52296	2.61238	3.15129	2.53886
1552808_at	2.70964	2.65877	2.66666	2.69236	2.6961	2.69008	2.70369	2.68433	2.66313	2.68517	2.67571	2.67283	2.68914	2.73275	2.68302	2.68738	2.70036	2.69669	2.68377	2.70051	2.67302	2.67344	2.69402	2.69135
1552809_at	2.79676	2.80755	2.83106	2.78737	2.81713	2.75669	2.82386	2.77014	2.79325	2.80619	2.81213	2.81256	2.8158	2.85713	2.8262	2.79534	2.81467	2.84509	2.80796	2.79307	2.76379	2.81179	2.79687	2.835
1552811_at	2.21932	2.26509	2.20973	2.22329	2.23488	2.23418	2.23233	2.2414	2.20869	2.22697	2.24389	2.26111	2.27749	2.26457	2.32975	2.24015	2.22598	2.26765	2.21408	2.21092	2.21608	2.267	2.2692	2.2443
1552812_a_at	2.48355	2.52299	2.49784	2.55319	2.48489	2.49081	2.50016	2.58828	2.48006	2.48994	2.48275	2.51426	2.50599	2.50229	2.495	2.48816	2.57919	2.4986	2.5037	2.46979	2.50247	2.5232	2.48579	2.45648
1552813_at	2.41859	2.38249	2.41819	2.39426	2.39077	2.38484	2.4028	2.3932	2.40124	2.40472	2.40438	2.37695	2.40893	2.40388	2.39055	2.41593	2.42227	2.44277	2.40092	2.42041	2.38155	2.40353	2.3684	2.39143
1552814_a_at	2.37705	2.39701	2.37717	2.38645	2.39798	2.36366	2.39596	2.37961	2.38926	2.38952	2.37366	2.3987	2.39007	2.41458	2.394	2.38136	2.4102	2.39854	2.37256	2.39782	2.38506	2.40318	2.39384	2.40773
1552816_at	2.83391	2.83369	2.81475	2.83858	2.81174	2.83031	2.81582	2.83755	2.81418	2.84948	2.80101	2.84209	2.9135	2.86504	2.84535	2.82631	2.85393	2.85785	2.8299	2.80295	2.83538	2.81333	2.84483	2.82168
1552818_a_at	2.43023	2.41851	2.43258	2.40868	2.4322	2.43645	2.41802	2.45292	2.44822	2.44663	2.40542	2.40659	2.40012	2.43637	2.41337	2.41471	2.41621	2.41466	2.43864	2.43227	2.40407	2.42294	2.40077	2.40475
1552819_at	2.38023	2.37225	2.44957	2.37053	2.40152	2.35175	2.36999	2.40758	2.38133	2.39702	2.37148	2.39818	2.36376	2.35816	2.36307	2.39219	2.37406	2.35428	2.37236	2.39127	2.33297	2.35226	2.35905	2.36585
1552822_at	2.92952	3.02608	2.826	2.96791	2.96638	2.99229	2.99679	3.02986	2.9533	3.00451	2.98289	2.9307	3.15672	2.92993	3.22366	2.8861	3.15066	2.87216	2.96178	2.89524	2.91139	2.93654	2.9643	2.96128
1552825_at	2.79983	2.81889	2.8051	2.79631	2.83693	2.80899	2.80408	2.82424	2.81119	2.8257	2.79897	2.79475	2.84211	2.80371	2.80641	2.78207	2.82609	2.81085	2.81753	2.80709	2.74714	2.81015	2.80116	2.82426
1552826_at	2.81667	2.76029	2.75304	2.77076	2.77871	2.77347	2.78732	2.79662	2.80061	2.90295	2.78104	2.78934	2.80569	2.82058	2.78537	2.78517	2.81917	2.84747	2.77659	2.74314	2.71785	2.78961	2.79282	2.77578
1552827_s_at	2.64189	2.61788	2.61082	2.6142	2.62386	2.66795	2.61683	2.62137	2.62563	2.65682	2.62042	2.61514	2.65003	2.60854	2.62289	2.6139	2.63717	2.62008	2.66805	2.63774	2.61303	2.61984	2.60542	2.66152
1552828_at	2.3939	2.41758	2.40534	2.42161	2.39731	2.40243	2.39168	2.40146	2.4022	2.40095	2.40817	2.40547	2.40966	2.41364	2.39773	2.40897	2.40746	2.41163	2.38216	2.40182	2.41734	2.42326	2.4088	2.40706
1552829_at	2.75927	2.95663	2.43333	2.73512	2.76925	2.8057	2.41555	2.8564	3.12636	3.36821	3.3637	2.41146	3.01216	2.84711	2.80397	3.64641	3.20758	2.44604	2.89036	3.08884	2.27467	3.06488	2.68809	3.51045
1552830_at	2.61438	2.62167	2.60965	2.62203	2.63298	2.58033	2.61623	2.5974	2.60511	2.60288	2.59856	2.67122	2.62581	2.64869	2.68326	2.61061	2.6374	2.62991	2.61155	2.62476	2.58981	2.66735	2.60716	2.64493
1552833_at	2.03981	2.04488	2.04848	2.04206	2.04173	2.04084	2.04199	2.044	2.03985	2.05571	2.06157	2.03969	2.03324	2.04246	2.05078	2.04349	2.05159	2.05086	2.03674	2.03893	2.02593	2.04387	2.02298	2.04714
1552834_at	2.47959	2.49324	2.40997	2.53046	2.46473	2.44517	2.44658	2.58416	2.45161	2.4469	2.46828	2.47122	2.72548	2.46137	2.48349	2.47903	2.49177	2.48724	2.43184	2.41444	2.43754	2.48767	2.51361	2.48757
1552835_at	2.59554	2.58931	2.60173	2.5844	2.57579	2.59151	2.56626	2.60916	2.61041	2.63168	2.57139	2.56516	2.5962	2.58601	2.57883	2.57628	2.59991	2.58517	2.59663	2.6051	2.58703	2.57092	2.58282	2.56587
1552836_at	2.38935	2.47392	2.42426	2.45955	2.41071	2.42415	2.41522	2.44293	2.42433	2.59578	2.38864	2.40491	2.3952	2.39694	2.39141	2.42377	2.38837	2.37134	2.43124	2.45445	2.53064	2.37416	2.38749	2.42609
1552837_at	2.93254	2.8452	2.90461	2.86774	2.89104	2.87718	2.88596	2.90588	2.89703	2.92193	2.88845	2.86065	2.90126	2.90843	2.87145	2.90525	2.90594	2.8797	2.90615	2.88228	2.84016	2.90712	2.87991	2.86573
1552839_at	2.75986	2.70111	2.71355	2.72151	2.74534	2.71439	2.74557	2.73579	2.77766	2.73293	2.71199	2.70083	2.73497	2.79502	2.70012	2.72174	2.77279	2.70552	2.74229	2.72969	2.6938	2.74393	2.78425	2.73274
1552841_s_at	2.54766	2.54409	2.56741	2.53719	2.55227	2.53475	2.55193	2.58085	2.54304	2.57112	2.5266	2.52505	2.52304	2.5665	2.53404	2.53748	2.53908	2.5416	2.56446	2.54771	2.5309	2.53865	2.54048	2.52955
1552842_at	2.32885	2.35476	2.32211	2.47388	2.32596	2.31379	2.33353	2.32406	2.34623	2.31562	2.38267	2.34763	2.33809	2.33972	2.32806	2.34122	2.34294	2.34324	2.33361	2.32234	2.30839	2.33882	2.35187	2.33404
1552843_at	2.39638	2.44384	2.40192	2.41501	2.42366	2.39588	2.43411	2.40586	2.40855	2.41156	2.42673	2.44064	2.45712	2.46303	2.42755	2.41067	2.45552	2.44306	2.41508	2.38594	2.41676	2.45064	2.4363	2.45595
1552845_at	1.99875	2.33399	2.66084	2.11532	2.21477	2.12576	2.15793	2.13585	2.14071	2.14432	2.14955	2.11533	2.09942	2.16644	2.12864	2.12122	2.1321	2.11671	2.12951	2.135	2.11186	2.14277	2.11081	2.19107
1552846_s_at	2.58479	2.52724	2.54658	2.55721	2.549	2.55658	2.56269	2.56749	2.56889	2.56034	2.54984	2.56482	2.54787	2.59181	2.55588	2.55805	2.56483	2.55821	2.56539	2.54545	2.55173	2.56107	2.55471	2.592
1552848_a_at	2.71749	2.7438	2.6667	2.67336	2.65803	2.66213	2.81923	2.81055	2.6715	2.67059	2.79573	2.76726	2.64133	2.79604	2.68115	2.89728	2.95807	2.67684	2.68847	2.82876	2.87383	2.87753	2.81374	2.71233
1552849_at	2.67385	2.64841	2.66867	2.67057	2.65883	2.63641	2.6807	2.66098	2.66781	2.68034	2.65407	2.66758	2.66309	2.759	2.65679	2.65743	2.69346	2.6882	2.65516	2.65395	2.64049	2.65753	2.66528	2.64183
1552851_at	2.52021	2.51193	2.5193	2.51607	2.51671	2.50995	2.51837	2.52279	2.52623	2.54628	2.49221	2.49704	2.50627	2.52869	2.51159	2.52908	2.5124	2.51709	2.52053	2.52788	2.52132	2.49997	2.50289	2.49342
1552852_a_at	2.73645	2.77593	2.75002	2.7679	2.75811	2.71375	2.75043	2.76058	2.74748	2.77251	2.7248	2.73871	2.8272	2.77288	2.75138	2.76781	2.79784	2.79921	2.74382	2.74871	2.73236	2.74045	2.76064	2.74486
1552853_at	2.22997	2.21309	2.2147	2.20571	2.23964	2.21143	2.22673	2.22019	2.21183	2.20201	2.22137	2.23198	2.23523	2.26086	2.22473	2.22674	2.25281	2.25175	2.20313	2.20663	2.19609	2.27473	2.2252	2.26104
1552854_a_at	2.44072	2.42149	2.42957	2.42987	2.43133	2.42636	2.43984	2.42437	2.43584	2.44942	2.41145	2.42179	2.42599	2.43826	2.43501	2.43211	2.43649	2.43333	2.43305	2.44392	2.44004	2.42933	2.41872	2.41914
1552856_at	2.60595	2.5818	2.59386	2.58728	2.59748	2.57239	2.60836	2.59005	2.59402	2.59252	2.57802	2.59595	2.62299	2.62567	2.60969	2.59931	2.60374	2.60625	2.58712	2.57726	2.57734	2.6201	2.59573	2.60294
1552857_a_at	2.25531	2.26254	2.26476	2.24974	2.26515	2.2438	2.28585	2.24932	2.27669	2.25352	2.24629	2.26911	2.2712	2.26997	2.26727	2.258	2.27002	2.2715	2.25426	2.24287	2.24656	2.27163	2.26835	2.26268
1552858_at	2.93906	2.8934	2.87569	2.88595	2.97328	2.88879	2.90782	2.90102	2.91257	2.94552	2.89274	2.91087	2.9887	2.93212	2.92906	2.89387	3.00459	2.97798	2.89885	2.85627	2.87958	2.92055	2.93322	2.89347
1552860_at	2.42473	2.50486	2.45298	2.47821	2.4458	2.41258	2.46387	2.42202	2.42864	2.42569	2.60867	2.46589	2.46206	2.48333	2.47192	2.45932	2.45594	2.46865	2.47639	2.43246	2.49913	2.47857	2.47289	2.46234
1552862_at	2.43075	2.44747	3.17032	2.37499	2.42422	2.40737	2.36479	2.37897	2.40074	2.39126	2.40405	2.38827	2.38529	2.38823	2.38628	2.38534	2.38227	2.38119	2.3928	2.40065	2.39317	2.37423	2.36027	2.48166
1552863_a_at	2.88158	2.84609	2.84439	2.84539	2.86923	2.86477	2.80713	2.8854	2.85822	2.87357	2.98264	2.83465	2.85289	2.84617	2.9222	3.03084	3.03417	2.84273	2.84275	2.83777	2.77298	2.87361	2.85267	2.84471
1552865_a_at	2.21049	2.20918	2.20927	2.20454	2.20922	2.24035	2.21434	2.2032	2.21631	2.20536	2.18405	2.19179	2.25137	2.188	2.20228	2.24549	2.21224	2.18498	2.25504	2.21416	2.19966	2.19009	2.18741	2.17789
1552867_at	3.00316	3.0582	2.98154	3.09317	3.18143	3.00691	2.97038	2.98532	3.38224	3.1184	3.00925	2.94524	2.93293	3.01562	3.01927	3.14673	2.99102	2.98066	2.99837	2.89964	2.96887	2.96025	2.97257	2.93856
1552868_at	2.31241	2.24262	2.25985	2.23056	2.29244	2.25595	2.2736	2.23293	2.24887	2.28122	2.25416	2.24495	2.45474	2.29778	2.45741	2.21815	2.26577	2.24619	2.25874	2.24257	2.19374	2.2934	2.23741	2.27052
1552870_s_at	2.77598	2.77452	2.75079	2.76823	2.78096	2.74238	2.77928	2.78992	2.77128	2.79461	2.76053	2.778	2.77518	2.81234	2.77593	2.75224	2.80281	2.79598	2.79391	2.76355	2.75775	2.80191	2.78121	2.76286
1552872_at	2.3953	2.41106	2.36116	2.38146	2.40199	2.37966	2.41895	2.40121	2.37737	2.4148	2.43036	2.45053	2.43157	2.43083	2.4179	2.40095	2.43187	2.40799	2.38807	2.38802	2.39061	2.47545	2.40322	2.45904
1552873_s_at	2.30243	2.27662	2.28475	2.30074	2.28939	2.28498	2.28637	2.29593	2.30141	2.29112	2.28695	2.28785	2.29165	2.29359	2.2639	2.26009	2.28488	2.28539	2.30224	2.29841	2.27105	2.30638	2.27802	2.28405
1552875_a_at	2.57248	2.56571	2.54936	2.54499	2.57361	2.53892	2.57687	2.55579	2.57508	2.57205	2.54183	2.57186	2.5837	2.60564	2.59235	2.61145	2.61249	2.61139	2.55991	2.55924	2.57425	2.59476	2.57839	2.58618
1552876_at	2.52835	2.51667	2.52512	2.51723	2.52189	2.51323	2.52488	2.5189	2.51935	2.57305	2.51344	2.51663	2.51287	2.52045	2.5162	2.52041	2.53958	2.51826	2.53953	2.52872	2.49872	2.52075	2.52295	2.51759
1552877_s_at	2.21685	2.2275	2.19124	2.20338	2.22023	2.20263	2.30216	2.21448	2.19403	2.19991	2.30876	2.20004	2.293	2.20093	2.20925	2.19391	2.24135	2.22275	2.21657	2.21482	2.18773	2.24539	2.23053	2.20073
1552878_at	2.5676	2.57231	2.5573	2.56842	2.57521	2.55582	2.57401	2.61251	2.55839	2.56812	2.54763	2.57476	2.59527	2.55774	2.57946	2.56136	2.57136	2.56481	2.56479	2.56819	2.56511	2.56216	2.57611	2.55069
1552879_a_at	2.6955	2.74893	2.76049	2.71399	2.71555	2.6942	2.70231	2.72903	2.69499	2.76819	2.7305	2.72285	2.74978	2.78336	2.72718	2.73291	2.74495	2.73283	2.70579	2.70126	2.69656	2.70415	2.73105	2.70396
1552880_at	2.5673	2.5952	2.56349	2.5943	2.5664	2.65814	2.56569	2.55503	2.56528	2.57824	2.54737	2.59792	2.58912	2.57656	2.58951	2.55719	2.57691	2.61586	2.53788	2.55086	2.58124	2.62792	2.57951	2.57059
1552882_a_at	2.45214	2.50933	2.47458	2.45577	2.46012	2.46263	2.44169	2.46917	2.48219	2.52329	2.56998	2.47588	2.4713	2.46911	2.46347	2.45541	2.507	2.49066	2.48076	2.48947	2.45579	2.48067	2.46202	2.47018
1552884_at	2.21671	2.18903	2.23705	2.20392	2.20707	2.19744	2.20518	2.19409	2.20283	2.19396	2.20501	2.18637	2.18694	2.1996	2.20057	2.19907	2.20328	2.22578	2.2116	2.20121	2.1987	2.20115	2.17868	2.20144
1552885_a_at	2.38344	2.35639	2.42246	2.35375	2.46418	2.33307	2.38265	2.33383	2.392	2.31627	2.40837	2.37427	2.38819	2.43522	2.35702	2.38121	2.36948	2.37691	2.37037	2.29013	2.33449	2.41709	2.36056	2.39074
1552887_at	2.5741	2.6029	2.616	2.59309	2.61552	2.59115	2.57312	2.59408	2.54441	2.5533	2.64552	2.53932	2.55401	2.53636	2.56478	2.52797	2.57839	2.76066	2.5122	2.57554	2.55413	2.57836	2.56316	2.53325
1552889_a_at	2.94593	2.94615	2.93243	2.86497	2.97294	2.94518	2.90497	2.90153	2.87013	2.91839	2.95857	2.94071	3.19146	2.96509	3.02569	3.3367	3.05517	2.96238	2.92936	2.90174	2.90231	2.92102	2.93848	2.95679
1552890_a_at	2.38991	2.37817	2.36554	2.39207	2.38709	2.34917	2.38846	2.35653	2.36699	2.37562	2.40496	2.40644	2.41482	2.42259	2.4056	2.38846	2.40453	2.42428	2.35474	2.34819	2.36807	2.43001	2.40093	2.42587
1552892_at	2.37619	2.3888	2.36957	2.35728	2.37513	2.37593	2.38902	2.38279	2.40711	2.40016	2.38049	2.40168	2.36456	2.38829	2.40708	2.38181	2.38578	2.38413	2.40147	2.36287	2.39645	2.37667	2.37824	2.38221
1552893_at	2.05406	2.06433	2.05757	2.04185	2.06299	2.05366	2.07098	2.06124	2.06242	2.03695	2.05778	2.08086	2.0708	2.07875	2.07376	2.03587	2.08651	2.08666	2.06952	2.03439	2.03954	2.0803	2.05768	2.08348
1552895_a_at	2.80777	2.783	2.79641	2.80403	2.78719	2.77881	2.79277	2.81291	2.81039	2.81399	2.74394	2.7819	2.80748	2.80713	2.80255	2.79592	2.82286	2.80142	2.7872	2.78137	2.78166	2.84027	2.77655	2.79406
1552897_a_at	2.69653	3.0579	2.70462	3.29154	2.72524	2.69998	3.00887	2.73377	2.7726	2.79925	2.72273	2.75525	2.94493	2.67754	3.07445	2.67875	2.7579	3.11169	2.86263	2.89492	2.79555	3.22571	2.67569	2.69692
1552898_a_at	2.37402	2.36741	2.3608	2.34486	2.36378	2.35186	2.35212	2.41216	2.4175	2.37	2.33301	2.33177	2.34502	2.35146	2.34595	2.36025	2.34934	2.3442	2.36391	2.36534	2.33466	2.35672	2.52179	2.32102
1552899_at	3.32909	3.21783	3.23059	3.24701	3.25294	3.2003	3.25317	3.23227	3.23196	3.39747	3.23274	3.24887	3.51022	3.22388	3.2497	3.23245	3.31273	3.3366	3.34134	3.17676	3.18374	3.29438	3.25726	3.25101
1552900_a_at	2.65073	2.65585	2.65304	2.62714	2.6473	2.65661	2.6373	2.68339	2.66055	2.68569	2.64833	2.65068	2.61839	2.61916	2.65707	2.64268	2.66056	2.66672	2.65505	2.6567	2.63831	2.63043	2.66807	2.59945
1552902_a_at	2.62322	2.62066	2.60423	2.61347	2.61471	2.65901	2.6178	2.6343	2.63528	2.65258	2.60827	2.6218	2.61055	2.6242	2.60887	2.61606	2.73209	2.61915	2.63071	2.59786	2.61529	2.62045	2.62633	2.61855
1552903_at	2.35762	2.29259	2.316	2.31527	2.32165	2.32294	2.31723	2.32736	2.3162	2.35092	2.32296	2.32399	2.33364	2.33635	2.32467	2.31531	2.3424	2.3299	2.33336	2.32737	2.32515	2.30703	2.32712	2.31414
1552904_at	3.00911	2.93763	2.94934	2.95445	2.9982	2.95735	2.97828	2.98037	3.00317	2.98364	2.93663	2.94762	2.9785	3.02374	2.96834	2.93466	3.01771	3.0463	3.00476	2.94096	2.89981	2.97057	3.0016	2.93698
1552906_at	2.71567	2.65816	2.68287	2.67711	2.67385	2.65571	2.65714	2.67525	2.71357	2.7094	2.66337	2.6865	2.6841	2.67409	2.7014	2.68019	2.70447	2.69369	2.72473	2.67971	2.67765	2.6717	2.70663	2.66403
1552908_at	2.72099	2.727	2.70964	2.70496	2.71278	2.70268	2.71281	2.82277	2.71214	2.7227	2.70863	2.71616	2.72546	2.73387	2.74204	2.71156	2.73255	2.75354	2.71399	2.70442	2.7084	2.7212	2.71842	2.71008
1552910_at	6.00399	3.58108	4.28524	6.60052	4.32147	4.26445	4.98553	6.07964	5.23157	4.57678	3.55729	5.73538	4.82717	3.75274	3.95949	5.45063	4.11129	5.1469	4.76554	4.33964	6.02363	4.29787	4.40332	4.60372
1552911_at	4.14035	2.60024	2.98828	4.13228	2.99504	3.34599	3.31953	3.61725	3.49018	3.29244	3.03153	3.76483	3.46733	3.17205	3.21988	3.51683	3.23728	3.33943	3.62317	3.16251	3.95839	3.23358	3.0273	3.25486
1552912_a_at	2.578	2.57653	2.57425	2.58572	2.56238	2.56593	2.5754	2.60399	2.59228	2.58236	2.5362	2.60019	2.60159	2.65337	2.56305	2.55728	2.58221	2.57209	2.56483	2.57818	2.5868	2.59556	2.57091	2.54543
1552913_at	2.87055	2.81837	2.81755	2.83156	2.84536	2.82913	2.84475	2.85025	2.8336	2.87297	2.8686	2.84567	2.86425	2.85877	2.857	2.81463	2.8697	2.87036	2.84442	2.81738	2.78699	2.85429	2.86765	2.83378
1552914_a_at	2.20284	2.1742	2.17895	2.17723	2.18978	2.17452	2.1828	2.1998	2.16779	2.17714	2.20281	2.18115	2.19144	2.20556	2.18426	2.1805	2.19192	2.1947	2.17727	2.19083	2.1736	2.21957	2.21668	2.25794
1552915_at	2.77597	2.68843	2.72181	2.69318	2.72915	2.72322	2.73705	2.73393	2.74602	2.781	2.69546	2.75868	2.72444	2.7459	2.72152	2.80318	2.72081	2.71292	2.80012	2.73207	2.73349	2.74533	2.72163	2.73075
1552917_at	2.51258	2.42628	2.46561	2.44435	2.49906	2.47118	2.48192	2.46993	2.47642	2.46812	2.42673	2.51294	2.46755	2.48994	2.48251	2.45821	2.5038	2.48136	2.47211	2.44486	2.48918	2.46305	2.48898	2.52274
1552919_at	2.65614	2.64263	2.65622	2.65555	2.64544	2.62486	2.762	2.66508	2.62527	2.63548	2.65297	2.6572	2.67482	2.66045	2.65808	2.63799	2.668	2.66641	2.6489	2.62463	2.64328	2.64837	2.66472	2.64739
1552921_a_at	2.43855	2.98297	2.60832	2.89963	2.77101	2.65537	2.79185	2.6203	2.65038	2.76654	2.63755	2.71518	2.62363	2.65114	2.51521	2.66661	2.66747	2.75064	2.65793	2.84589	2.7569	2.99245	2.62045	2.63553
1552922_at	2.74006	2.65833	2.6692	2.69826	2.70359	2.70462	2.68776	2.73863	2.71219	2.7319	2.69039	2.66903	2.7054	2.72149	2.69638	2.68186	2.69427	2.72304	2.69566	2.67925	2.67399	2.69286	2.67163	2.67849
1552923_a_at	2.43	2.42086	2.43093	2.40045	2.42511	2.42267	2.415	2.42722	2.43307	2.45811	2.41104	2.41008	2.41909	2.42372	2.41981	2.44251	2.43738	2.42062	2.42032	2.45005	2.42667	2.42567	2.41605	2.40288
1552924_a_at	2.45305	2.4476	2.45649	2.42205	2.44391	2.44892	2.44109	2.46809	2.46426	2.48203	2.49524	2.41948	2.4389	2.44069	2.43679	2.42233	2.44173	2.43768	2.46403	2.45377	2.4213	2.43882	2.43297	2.45578
1552925_at	2.55313	2.48362	2.50956	2.51037	2.51068	2.51373	2.5119	2.52394	2.51713	2.53705	2.51121	2.51544	2.52036	2.53898	2.51791	2.51615	2.52455	2.52295	2.51793	2.51739	2.51481	2.51156	2.53738	2.53526
1552927_at	4.37226	4.43812	3.83476	4.50781	3.83632	4.82615	4.14595	4.73817	4.16588	4.38274	4.61789	4.23499	4.3748	4.12827	5.10935	4.5207	4.42149	4.8254	4.15261	4.36076	3.91454	4.45523	4.38057	3.93461
1552928_s_at	4.57108	5.03401	4.20504	5.03879	4.23785	5.91591	4.7231	5.55467	4.36818	4.79612	5.02277	4.42269	4.55251	3.89884	5.46157	4.56263	4.49124	5.28229	4.11041	4.72365	4.21916	4.78149	4.57033	3.7742
1552929_at	2.63827	2.61542	2.61567	2.60269	2.61403	2.62312	2.6258	2.62996	2.63702	2.64349	2.59669	2.62169	2.61819	2.59551	2.67472	2.60458	2.63223	2.62279	2.61468	2.60947	2.65305	2.65031	2.62357	2.58159
1552930_at	2.41909	2.46	2.40046	2.37447	2.59781	2.38174	2.41664	2.42965	2.41296	2.47184	2.49032	2.41418	2.62258	2.51025	2.4016	2.46159	2.40627	2.47535	2.38013	2.38883	2.3807	2.43119	2.39301	2.42651
1552931_a_at	3.02461	3.77041	3.39862	3.54487	3.52898	3.64084	3.28812	2.99926	3.35337	4.33167	3.51604	3.26474	3.0806	3.58502	3.36922	3.07822	3.53261	3.34803	3.07455	3.62638	3.26715	3.19539	3.08524	3.80661
1552932_at	2.29495	2.31273	2.2989	2.29757	2.30742	2.29437	2.30991	2.29348	2.29301	2.30345	2.31232	2.31663	2.31065	2.32147	2.30333	2.29398	2.31952	2.31526	2.30135	2.29859	2.29267	2.33205	2.30715	2.32269
1552933_at	2.9383	2.88036	2.92475	2.90232	2.91371	2.90424	2.91132	2.91467	2.93944	2.94593	2.89727	2.91314	2.913	2.94211	2.91691	2.88853	2.94447	2.88901	2.93129	2.9019	2.87309	2.91335	2.86843	2.93242
1552935_at	2.55894	2.54373	2.49279	2.51382	2.5246	2.94967	2.53283	2.53015	2.52236	2.54943	2.52957	2.50925	2.50217	2.55614	2.52258	2.57497	2.52936	2.52355	2.5326	2.52685	2.62528	2.46241	2.51366	2.54528
1552937_s_at	2.28784	2.2787	2.37255	2.29506	2.25959	2.25295	2.27882	2.27064	2.32356	2.32367	2.2659	2.29838	2.28175	2.28209	2.2702	2.25371	2.30541	2.29612	2.27546	2.27175	2.22765	2.27249	2.27311	2.26373
1552938_at	2.55801	2.49084	2.50274	2.53157	2.50916	2.52435	2.5189	2.50704	2.51015	2.53779	2.51734	2.52412	2.51389	2.52911	2.52474	2.53084	2.53671	2.52062	2.54302	2.54075	2.53045	2.56498	2.51234	2.51413
1552939_at	2.79069	2.74676	2.75674	2.76324	2.81772	2.75193	2.74526	2.7786	2.76773	2.80211	2.75631	2.75444	2.7807	2.7691	2.77024	2.75526	2.79395	2.77257	2.78209	2.7475	2.73519	2.74579	2.77108	2.74934
1552940_at	2.48307	2.47203	2.46983	2.46929	2.47819	2.49473	2.44435	2.48576	2.53393	2.49712	2.47437	2.45531	2.45213	2.48616	2.45692	2.47318	2.47939	2.46137	2.50327	2.47027	2.46162	2.47209	2.45983	2.47847
1552942_at	2.35766	2.36755	2.34181	2.31878	2.34007	2.3251	2.33637	2.33807	2.3508	2.35528	2.3573	2.3989	2.36975	2.37758	2.43112	2.38424	2.35216	2.35735	2.39132	2.3645	2.30911	2.38923	2.46211	2.33722
1552943_at	2.62552	2.59851	2.63931	2.60321	2.6113	2.60069	2.6051	2.6437	2.65257	2.66523	2.58928	2.58426	2.59876	2.6033	2.59441	2.59657	2.5946	2.59161	2.62264	2.61064	2.57889	2.59753	2.59237	2.58637
1552944_a_at	2.33942	2.30237	2.30724	2.28053	2.33098	2.30541	2.33599	2.29899	2.31474	2.30221	2.36383	2.36271	2.35793	2.34895	2.31111	2.29823	2.35757	2.34163	2.30305	2.28138	2.3228	2.35505	2.35746	2.40108
1552946_at	2.52688	2.59521	2.56754	2.56989	2.54985	2.55125	2.55835	2.5645	2.56512	2.55252	2.55262	2.56865	2.56806	2.55319	2.55951	2.57517	2.57862	2.57255	2.56319	2.55919	2.55297	2.56193	2.56606	2.55177
1552947_x_at	2.58019	2.56362	2.55398	2.57565	2.56059	2.58127	2.56824	2.56337	2.57431	2.5849	2.58619	2.56952	2.56937	2.58895	2.56095	2.56398	2.56601	2.59499	2.56007	2.57271	2.56861	2.58143	2.5621	2.55183
1552948_at	2.65052	2.61352	2.60105	2.61359	2.63067	2.60479	2.63342	2.61376	2.60254	2.63821	2.61971	2.65561	2.69262	2.64356	2.64012	2.62697	2.66732	2.67102	2.62008	2.61846	2.63769	2.65347	2.65443	2.64788
1552950_at	2.77362	2.7742	2.77105	2.76765	2.77128	2.75419	2.77028	2.76988	2.77571	2.81921	2.7729	2.76041	2.78752	2.81701	2.7712	2.79419	2.79646	2.78525	2.75795	2.78509	2.73316	2.79328	2.76724	2.77224
1552952_at	2.65228	2.59318	2.61467	2.60356	2.61167	2.6324	2.594	2.63974	2.63112	2.64744	2.64038	2.62107	2.62087	2.6523	2.61658	2.64222	2.64087	2.61081	2.61885	2.63596	2.58585	2.62956	2.62434	2.61107
1552953_a_at	2.2612	2.2419	2.24398	2.26098	2.24753	2.23657	2.21898	2.26249	2.25032	2.28703	2.23478	2.21852	2.22799	2.21051	2.24788	2.23291	2.23988	2.26621	2.26428	2.26549	2.18431	2.22546	2.31957	2.30735
1552954_at	2.36548	2.36591	2.36983	2.36422	2.36051	2.35024	2.41939	2.36345	2.3723	2.37087	2.3288	2.34799	2.3615	2.37671	2.37213	2.37918	2.38171	2.36555	2.36527	2.3807	2.37983	2.38809	2.3579	2.38236
1552955_at	2.52203	2.49514	2.47607	2.50829	2.50438	2.50228	2.48024	2.51104	2.51284	2.52809	2.4781	2.49666	2.50308	2.5438	2.50932	2.51125	2.49924	2.50014	2.51321	2.534	2.54164	2.50116	2.51373	2.52831
1552957_at	2.59397	2.55368	2.56228	2.58242	2.5704	2.56746	2.57331	2.55584	2.58473	2.58398	2.56897	2.58316	2.58912	2.62469	2.58125	2.55208	2.60059	2.59364	2.56568	2.56367	2.55036	2.5757	2.58574	2.57856
1552960_at	2.4111	2.40321	2.42242	2.40105	2.40956	2.38604	2.394	2.40732	2.40296	2.3872	2.4843	2.39992	2.42087	2.41072	2.39358	2.39187	2.40874	2.40531	2.40366	2.38443	2.39248	2.41527	2.3981	2.42074
1552961_at	2.93334	2.92716	2.86488	2.91827	2.92816	2.90793	2.92131	2.89892	2.89289	2.92856	2.89772	2.94487	2.98927	2.98562	2.99071	2.92286	2.97491	2.99593	2.88379	2.95471	2.90681	2.95402	2.97153	2.9209
1552964_at	2.30039	2.27055	2.28487	2.27789	2.29549	2.31235	2.2844	2.28402	2.29137	2.31674	2.28004	2.27342	2.27661	2.34129	2.27921	2.27348	2.28757	2.28346	2.2856	2.28865	2.25354	2.28166	2.2759	2.26358
1552965_a_at	2.12364	2.14046	2.13344	2.13246	2.12834	2.12156	2.13171	2.13685	2.13668	2.11796	2.12882	2.13144	2.13805	2.13419	2.14455	2.12823	2.13856	2.1286	2.13369	2.15238	2.12112	2.14142	2.11677	2.12691
1552967_at	2.40164	2.38583	2.38545	2.40361	2.3821	2.3825	2.39337	2.42985	2.40061	2.40202	2.35757	2.43882	2.39758	2.38088	2.39122	2.4183	2.44449	2.37905	2.39957	2.41874	2.38412	2.36275	2.42305	2.37638
1552969_a_at	2.91707	2.949	2.94381	2.90407	2.92862	2.92163	2.92526	2.90353	2.90554	2.97577	2.90707	2.92248	3.04153	2.9537	2.93477	2.91382	3.00517	2.93307	2.92799	2.91161	2.88979	2.96084	2.93892	2.92862
1552970_s_at	2.8435	2.87992	2.83968	2.82897	2.86264	2.83873	2.83757	2.87602	2.84625	2.86593	2.82273	2.87408	2.88074	2.85211	2.89492	2.88622	2.88992	2.87963	2.86218	2.80533	3.02011	2.84959	2.81377	2.8164
1552971_at	2.45232	2.44223	2.45356	2.4405	2.44919	2.44606	2.44754	2.46278	2.45079	2.47223	2.44775	2.43354	2.43169	2.45566	2.44408	2.42841	2.45362	2.44221	2.46058	2.44536	2.41701	2.46152	2.43117	2.45858
1552972_at	2.95759	2.92589	2.91403	2.9255	2.9393	2.95665	2.95079	2.9808	2.94347	2.99536	2.90686	2.92941	2.95663	2.96542	2.93965	2.92305	2.97283	2.95648	2.9491	2.90526	2.90735	2.93784	2.95355	2.92518
1552973_at	2.39823	2.39404	2.40315	2.38618	2.38681	2.3753	2.39649	2.3924	2.38163	2.38595	2.4041	2.40541	2.40659	2.41836	2.39786	2.3884	2.39699	2.39374	2.39745	2.39552	2.3832	2.42481	2.42361	2.43899
1552974_at	2.95867	2.93519	2.91105	2.92392	2.94408	2.90437	2.95021	2.91489	2.95099	2.94406	2.93141	2.96942	3.00677	3.00277	2.9707	2.93147	3.01164	3.01047	2.96675	2.88596	2.89255	3.00075	2.99208	2.96958
1552975_x_at	3.21068	3.1904	3.16719	3.17432	3.21872	3.17014	3.1871	3.16909	3.16775	3.20291	3.18532	3.24122	3.28652	3.27396	3.23282	3.17314	3.25656	3.28003	3.1893	3.16528	3.13911	3.21756	3.24243	3.23063
1552976_at	2.50821	2.47074	2.4533	2.44719	2.44893	2.49292	2.46477	2.4679	2.45463	2.47975	2.46947	2.48241	2.48144	2.48665	2.59806	2.48853	2.51484	2.47218	2.43827	2.65843	2.42679	2.58705	2.45521	2.71633
1552977_a_at	3.13955	3.56531	3.50058	3.73895	3.33012	3.38917	2.91125	2.98931	3.33934	3.32116	3.10731	3.61955	3.40887	3.35735	3.10884	3.29219	3.05466	3.42647	3.54719	3.32229	3.09067	3.35839	3.66013	3.09839
1552978_a_at	4.16666	4.05384	4.06552	4.32915	3.89991	4.08935	4.1886	3.87218	4.01576	4.34658	4.11939	4.33493	4.38103	4.20764	4.0508	3.75638	3.87043	3.97271	4.06634	4.2633	4.2162	4.22822	3.84765	3.86482
1552979_at	2.59591	2.52926	2.55646	2.55872	2.56611	2.54552	2.58406	2.56138	2.56124	2.569	2.55648	2.55209	2.57766	2.57388	2.57099	2.57739	2.58218	2.58286	2.5664	2.55446	2.52878	2.57511	2.57025	2.54577
1552980_at	2.73245	2.78256	2.81944	2.73499	2.66778	2.82334	2.69449	2.75005	3.01521	2.74183	2.71346	2.74938	2.71179	2.70147	2.79123	2.68632	2.74325	2.77593	2.71473	2.6426	2.73847	2.74699	2.73216	2.6866
1552982_a_at	2.2476	2.23883	2.24722	2.2517	2.24309	2.24066	2.25627	2.25101	2.24899	2.23928	2.22903	2.23927	2.24633	2.2433	2.23661	2.24167	2.24351	2.2426	2.24746	2.25213	2.2369	2.24292	2.23545	2.22624
1552985_at	2.50423	2.4854	2.49797	2.47167	2.50665	2.49377	2.48876	2.51303	2.49548	2.527	2.48789	2.48684	2.51105	2.50631	2.48285	2.52641	2.49918	2.49061	2.49362	2.50207	2.47173	2.50373	2.46795	2.57919
1552986_at	2.4132	2.46673	2.41577	2.48076	2.4193	2.41143	2.43037	2.42374	2.4643	2.45447	2.4156	2.42066	2.4799	2.44319	2.42301	2.40792	2.43121	2.41844	2.44341	2.4079	2.40953	2.54159	2.43033	2.43183
1552987_a_at	2.85638	2.7638	2.787	2.81121	2.80661	2.86063	2.80082	2.83494	2.81173	2.84002	2.7871	2.8022	2.80874	2.84517	2.80666	2.77469	2.8439	2.8133	2.83758	2.75938	2.75835	2.81675	2.82148	2.80104
1552988_at	2.7304	2.72332	2.78794	2.73902	2.77686	2.70789	2.7305	2.72115	2.73122	2.75957	2.67676	2.70707	2.74553	2.72444	2.69691	2.75286	2.75649	2.71629	2.68758	2.72263	2.70362	2.73185	2.72507	2.80566
1552990_at	2.20617	2.20169	2.19751	2.19673	2.21417	2.19839	2.21229	2.19188	2.19559	2.19727	2.20765	2.21833	2.21825	2.21918	2.21355	2.19831	2.21972	2.21793	2.19995	2.19639	2.19609	2.21814	2.20327	2.21412
1552991_at	2.34284	2.32349	2.3449	2.31653	2.34638	2.35612	2.31455	2.35877	2.35651	2.35969	2.34607	2.3026	2.29868	2.31977	2.30579	2.32623	2.30758	2.30287	2.3717	2.35243	2.30884	2.30439	2.30103	2.3718
1552993_at	2.61564	2.63206	2.6078	2.61987	2.62579	2.60822	2.64123	2.61932	2.6148	2.62517	2.61549	2.645	2.64577	2.6434	2.64772	2.60959	2.67222	2.65901	2.61079	2.59637	2.61074	2.63262	2.64208	2.63221
1552995_at	2.07401	2.06389	2.06843	2.05779	2.07341	2.07342	2.07151	2.06569	2.07215	2.05349	2.08582	2.07468	2.07223	2.07651	2.06133	2.04703	2.08209	2.08476	2.07615	2.06439	2.0501	2.08243	2.06152	2.07953
1552997_a_at	2.09824	2.08662	2.09492	2.08691	2.09906	2.08364	2.08496	2.08315	2.07404	2.09338	2.11487	2.09053	2.09665	2.09927	2.09162	2.08704	2.09872	2.10807	2.07788	2.08102	2.08396	2.12308	2.08676	2.10464
1552998_at	2.46677	2.47604	2.48167	2.46207	2.48071	2.47296	2.48491	2.48408	2.49921	2.48118	2.44737	2.45104	2.45905	2.47958	2.45427	2.46441	2.45809	2.45346	2.4894	2.48309	2.47324	2.47299	2.44767	2.46166
1552999_a_at	2.44212	2.43504	2.45019	2.4414	2.44558	2.43027	2.44057	2.47161	2.43661	2.43681	2.42914	2.40604	2.4241	2.44585	2.41548	2.42825	2.44262	2.43376	2.45325	2.4521	2.41278	2.44632	2.43774	2.42791
1553002_at	2.44542	2.36383	2.40939	2.39009	2.39827	2.43344	2.40247	2.3966	2.40698	2.43416	2.40105	2.40594	2.38394	2.39531	2.40802	2.39397	2.42119	2.40347	2.39894	2.39251	2.40535	2.40713	2.40471	2.40803
1553003_at	2.56384	2.49786	2.53782	2.51461	2.52982	2.52718	2.52585	2.53704	2.54169	2.54669	2.54236	2.52021	2.52694	2.54672	2.52226	2.52761	2.52055	2.57578	2.52974	2.54108	2.49364	2.5081	2.51882	2.52157
1553004_at	2.4128	2.3317	2.36646	2.34834	2.37528	2.36188	2.36775	2.38533	2.35055	2.39618	2.41394	2.37301	2.37066	2.36595	2.36595	2.36919	2.39966	2.38707	2.38069	2.33826	2.34419	2.3811	2.39022	2.36559
1553006_at	2.42038	2.42561	2.42795	2.42262	2.41653	2.41493	2.41152	2.44673	2.42896	2.44576	2.4146	2.42169	2.4198	2.42321	2.41263	2.43269	2.4337	2.41736	2.42913	2.42697	2.42227	2.4168	2.40473	2.4132
1553007_a_at	2.31471	2.30058	2.30197	2.30027	2.30221	2.3	2.30648	2.30043	2.30211	2.31238	2.30594	2.3057	2.31368	2.31451	2.31076	2.30336	2.32343	2.31706	2.30818	2.31009	2.30862	2.3126	2.31598	2.31749
1553009_s_at	2.49422	2.51264	2.50527	2.51806	2.50384	2.49826	2.52145	2.5148	2.49182	2.49242	2.49503	2.49924	2.49581	2.48914	2.50712	2.50506	2.52052	2.51953	2.53023	2.48961	2.49312	2.50283	2.49698	2.52683
1553011_at	2.66782	2.69721	2.67064	2.66212	2.65929	2.69461	2.65458	2.65773	2.66477	2.68711	2.66015	2.67267	2.67711	2.70988	2.66944	2.62439	2.68373	2.68878	2.67493	2.67555	2.81905	2.69183	2.66728	2.6808
1553013_at	2.34544	2.40956	2.35868	2.36922	2.37937	2.34489	2.3667	2.37457	2.37345	2.42804	2.35591	2.35501	2.37299	2.37531	2.35853	2.37748	2.38203	2.38898	2.39212	2.37925	2.3744	2.41305	2.37663	2.3341
1553015_a_at	2.2487	2.05247	2.36424	2.26573	2.12292	2.13052	2.08531	2.15189	2.06751	2.1083	2.11045	2.15456	2.20726	2.1784	2.17407	2.13015	2.12684	2.09419	2.12866	2.09906	2.06948	2.21769	2.09736	2.11141
1553016_at	2.55585	2.48119	2.4972	2.56572	2.5051	2.69528	2.50342	2.51476	2.50433	2.491	2.51246	2.49204	2.50177	2.54736	2.49023	2.48005	2.51924	2.5012	2.50684	2.49862	2.45611	2.53569	2.52011	2.54915
1553019_at	2.24447	2.22132	2.24194	2.21705	2.23409	2.22151	2.23403	2.24002	2.21218	2.24125	2.21772	2.21237	2.25219	2.30104	2.22344	2.21602	2.22014	2.23952	2.2704	2.22738	2.25525	2.2101	2.22215	2.22073
1553020_at	2.57351	2.5592	2.5566	2.55826	2.55029	2.54166	2.56223	2.55951	2.55716	2.56287	2.55348	2.57145	2.60159	2.61651	2.5855	2.57839	2.60202	2.6009	2.5521	2.56236	2.55382	2.58282	2.58273	2.57791
1553021_s_at	2.14775	2.12107	2.12169	2.11435	2.144	2.11993	2.13028	2.12166	2.1283	2.14217	2.1194	2.13919	2.15422	2.15225	2.14238	2.16436	2.16583	2.15293	2.1347	2.10449	2.1582	2.14426	2.14799	2.14844
1553022_at	2.69474	2.70898	2.68944	2.70768	2.68805	2.68428	2.68631	2.70789	2.69707	2.72279	2.69605	2.71704	2.70573	2.71625	2.70098	2.68784	2.70353	2.71047	2.72912	2.69024	2.67433	2.7158	2.70968	2.69461
1553023_a_at	2.38115	2.34566	2.35759	2.35724	2.36006	2.33534	2.34918	2.35994	2.35417	2.36709	2.36467	2.35733	2.3773	2.36003	2.37723	2.35558	2.39827	2.37125	2.35576	2.3523	2.34492	2.38753	2.39215	2.34915
1553024_at	2.72069	2.69197	2.7111	2.70083	2.70122	2.71505	2.70573	2.72586	2.72002	2.75372	2.69856	2.67895	2.68955	2.71458	2.68755	2.70093	2.70067	2.70931	2.71739	2.70317	2.69655	2.68089	2.69037	2.67464
1553025_at	2.51751	2.51733	2.5162	2.50928	2.52931	2.51755	2.54643	2.51441	2.52962	2.53438	2.51358	2.51517	2.50668	2.561	2.50782	2.5081	2.53958	2.51336	2.52521	2.51999	2.49985	2.53099	2.51041	2.51324
1553027_a_at	7.32772	7.0392	6.58129	6.95655	7.11015	7.54194	7.30343	7.00025	7.16691	7.65232	6.69048	7.72825	7.35934	7.81864	7.2105	7.72021	8.05144	7.19715	7.09104	7.28432	7.64965	7.65384	6.78952	7.09129
1553028_at	2.38918	2.37127	2.37829	2.34556	2.3844	2.37068	2.38354	2.39962	2.40607	2.3894	2.40436	2.40837	2.3666	2.42301	2.37371	2.36165	2.42111	2.39604	2.38586	2.35898	2.35571	2.40447	2.36377	2.39354
1553030_a_at	2.61714	2.64778	2.58911	2.59478	2.61513	2.597	2.57163	2.64196	2.59364	2.63018	2.65678	2.63726	2.64736	2.59163	2.68174	2.63175	2.66027	2.65767	2.57619	2.7331	2.6195	2.65345	2.63172	2.65565
1553031_at	2.37557	2.34531	2.35348	2.34236	2.34227	2.32708	2.32865	2.34429	2.35418	2.52391	2.46969	2.32959	2.34057	2.34514	2.33654	2.33603	2.33789	2.34016	2.33976	2.3439	2.33398	2.34618	2.32871	2.3437
1553032_at	2.58128	2.57392	2.57939	2.5754	2.58071	2.57257	2.60157	2.5888	2.57978	2.58654	2.56497	2.5745	2.58707	2.59416	2.57706	2.57156	2.58872	2.58413	2.58433	2.57396	2.56626	2.57898	2.56172	2.5663
1553033_at	2.468	2.4507	2.45518	2.47862	2.45623	2.44949	2.45338	2.46492	2.46269	2.47851	2.44542	2.44062	2.46774	2.46214	2.46452	2.46043	2.45925	2.45849	2.45117	2.43743	2.46014	2.4486	2.47031	2.4547
1553034_at	3.11835	3.11936	3.18191	3.13199	3.05859	3.20947	3.24818	3.06206	3.08786	3.05349	3.03234	3.16204	3.16103	3.06059	3.15576	3.24925	3.29896	3.16302	3.13032	2.99337	3.11555	3.19661	3.16828	3.16307
1553036_at	2.40029	2.38892	2.40669	2.3892	2.38451	2.38988	2.39604	2.40728	2.41594	2.41104	2.38376	2.3876	2.39307	2.38778	2.38969	2.39508	2.38513	2.39453	2.38597	2.38592	2.39351	2.39683	2.38586	2.39458
1553037_a_at	2.37863	2.42878	2.38267	2.40821	2.39093	2.41407	2.40259	2.39807	2.40656	2.37974	2.40467	2.42153	2.41353	2.4179	2.40316	2.39102	2.42267	2.42064	2.40189	2.41561	2.36796	2.41639	2.43531	2.39781
1553039_a_at	1.80399	1.78418	1.80471	1.78951	1.79262	1.78951	1.78986	1.8036	1.79626	1.7947	1.80058	1.78951	1.78276	1.79811	1.78043	1.78545	1.79286	1.78945	1.7994	1.79588	1.78405	1.82295	1.77889	1.79641
1553041_at	2.23869	2.25238	2.2465	2.23447	2.24928	2.23471	2.25199	2.2446	2.24572	2.26184	2.2385	2.23948	2.24172	2.28062	2.24677	2.23627	2.28035	2.24757	2.24684	2.24246	2.211	2.28308	2.25338	2.25882
1553042_a_at	2.47661	2.5344	2.49994	2.4825	2.50874	2.49413	2.49961	2.5548	2.48631	2.49142	2.50522	2.50792	2.51958	2.51549	2.51094	2.49292	2.52376	2.50216	2.50283	2.49669	2.49247	2.51961	2.52078	2.49851
1553043_a_at	2.4583	2.44945	2.44889	2.46028	2.45039	2.4563	2.45141	2.44513	2.45982	2.47205	2.44143	2.41391	2.45941	2.43521	2.46021	2.43291	2.44266	2.4863	2.45495	2.45083	2.41051	2.43153	2.47409	2.47122
1553044_at	2.30553	2.33202	2.31603	2.31998	2.313	2.31932	2.31566	2.33195	2.31527	2.33189	2.30724	2.31624	2.31606	2.31662	2.32012	2.31534	2.30985	2.31581	2.33485	2.31731	2.3242	2.30737	2.30988	2.30571
1553045_at	2.36585	2.36326	2.36063	2.36355	2.35481	2.36382	2.37215	2.34912	2.33879	2.3375	2.35505	2.38488	2.37771	2.40952	2.371	2.37794	2.38251	2.39024	2.36593	2.35095	2.38556	2.3798	2.38855	2.38248
1553046_s_at	2.17809	2.21695	2.17735	2.19948	2.18042	2.17051	2.18204	2.17039	2.2722	2.16475	2.17863	2.19461	2.23767	2.24717	2.19774	2.19983	2.20223	2.21265	2.22309	2.18055	2.22417	2.20136	2.16936	2.20116
1553047_at	2.62738	2.53351	2.55045	2.55121	2.63365	2.59334	2.56532	2.58244	2.56281	2.56501	2.606	2.56832	2.65287	2.58924	2.55826	2.55784	2.59098	2.63307	2.60103	2.49911	2.53377	2.60081	2.56337	2.58983
1553048_a_at	2.55901	2.97744	2.78574	2.67038	2.72345	2.6709	2.78557	2.81706	2.74189	2.62317	2.75925	2.94031	2.74007	2.74971	2.72519	2.86013	2.74136	2.84955	2.61686	2.96883	2.83457	2.68474	3.07995	2.74329
1553051_s_at	2.43634	2.4188	2.41872	2.40641	2.42392	2.41774	2.42545	2.41569	2.44506	2.41119	2.42289	2.43881	2.42654	2.45932	2.42916	2.41523	2.44694	2.44879	2.43287	2.44073	2.4151	2.45326	2.43292	2.4185
1553052_at	2.61773	2.63186	2.62242	2.62117	2.62136	2.60837	2.62837	2.64166	2.62112	2.65061	2.60139	2.64416	2.6403	2.63818	2.63172	2.61789	2.62254	2.63156	2.62491	2.62636	2.6258	2.61233	2.61571	2.61763
1553053_at	2.59181	2.58506	2.58805	2.59107	2.58226	2.5597	2.60646	2.57533	2.59647	2.57925	2.59863	2.59512	2.60083	2.63144	2.59321	2.58906	2.61039	2.59632	2.59419	2.58275	2.56724	2.61695	2.59276	2.60661
1553055_a_at	2.53608	2.55593	2.55466	2.54337	2.543	2.53134	2.55285	2.54054	2.53028	2.59166	2.53345	2.54028	2.55274	2.54616	2.54448	2.53604	2.56519	2.56055	2.54641	2.51952	2.54555	2.5474	2.55124	2.6365
1553057_at	2.46681	2.45831	2.45279	2.46324	2.4606	2.49956	2.45213	2.46725	2.45272	2.47041	2.46268	2.46255	2.46728	2.48402	2.46082	2.45429	2.48043	2.47482	2.46702	2.43771	2.43233	2.46889	2.46276	2.49135
1553058_at	2.38207	2.44815	2.39901	2.41074	2.42802	2.39586	2.42809	2.41141	2.40516	2.44128	2.43245	2.41863	2.41579	2.4518	2.42364	2.42063	2.42753	2.42671	2.40493	2.37325	2.39237	2.46178	2.41946	2.45506
1553059_at	2.41379	2.4017	2.40585	2.41205	2.39841	2.39136	2.41321	2.4138	2.4356	2.42766	2.37527	2.39032	2.40613	2.41039	2.39544	2.42242	2.40886	2.39849	2.43133	2.39911	2.42588	2.40554	2.40213	2.36382
1553060_at	2.33974	2.34849	2.32192	2.34154	2.36502	2.3409	2.35556	2.3436	2.33537	2.33577	2.34284	2.37112	2.32684	2.37376	2.36397	2.3315	2.3798	2.34529	2.32462	2.33099	2.33087	2.37362	2.38255	2.37447
1553061_at	2.41907	2.42227	2.42601	2.39948	2.43392	2.42891	2.4295	2.43003	2.42958	2.42127	2.45168	2.41004	2.40656	2.43707	2.405	2.4147	2.43347	2.42273	2.42274	2.4036	2.39949	2.44809	2.40154	2.44659
1553062_at	2.48453	2.4306	2.44616	2.4451	2.47093	2.43831	2.45407	2.46806	2.44843	2.47675	2.44943	2.43585	2.45711	2.44064	2.44605	2.44981	2.45299	2.46177	2.4727	2.48039	2.44891	2.47533	2.4356	2.42687
1553063_at	2.13373	2.14522	2.13169	2.12831	2.13166	2.12398	2.1321	2.12922	2.13033	2.10982	2.27777	2.14018	2.13214	2.142	2.13489	2.12039	2.15383	2.14438	2.12673	2.10999	2.13695	2.15218	2.13152	2.15278
1553064_at	2.45671	2.51901	2.49152	2.51471	2.48457	2.43567	2.46567	2.46408	2.46795	2.45108	2.49063	2.49927	2.51865	2.51006	2.50068	2.46357	2.51984	2.50839	2.44923	2.46381	2.55553	2.49533	2.51396	2.52812
1553066_at	2.4549	2.45868	2.45346	2.44703	2.45538	2.4505	2.44779	2.47389	2.45676	2.48901	2.43934	2.43212	2.42318	2.43884	2.49659	2.45042	2.4237	2.45085	2.4683	2.47962	2.44669	2.45012	2.42795	2.41633
1553067_a_at	2.58867	2.56706	2.59662	2.56625	2.56208	2.57188	2.66911	2.59499	2.57673	2.58894	2.57128	2.57542	2.57464	2.58167	2.56878	2.57651	2.58321	2.57319	2.59228	2.58115	2.57253	2.57821	2.57617	2.60352
1553069_at	2.17518	2.19651	2.18311	2.19195	2.18819	2.18826	2.20404	2.18831	2.17922	2.19733	2.1892	2.16816	2.16566	2.17735	2.15742	2.19154	2.17413	2.16813	2.19339	2.21063	2.18879	2.22058	2.1635	2.18158
1553070_a_at	2.18569	2.20769	2.19754	2.18689	2.19826	2.16794	2.20337	2.16946	2.17334	2.18181	2.1986	2.23852	2.23874	2.20364	2.21354	2.18694	2.20736	2.23371	2.16426	2.1938	2.21317	2.20993	2.20596	2.23069
1553071_a_at	2.26443	2.26475	2.25179	2.251	2.26631	2.25569	2.27111	2.26028	2.26168	2.25545	2.23988	2.29293	2.26621	2.26887	2.27398	2.26892	2.26603	2.2724	2.27721	2.26785	2.28182	2.28449	2.26732	2.27736
1553072_at	2.37682	2.37662	2.37	2.36766	2.37016	2.35765	2.36289	2.38024	2.3793	2.39538	2.36157	2.39067	2.38752	2.38282	2.39955	2.37186	2.40371	2.39387	2.36116	2.36878	2.37821	2.36528	2.39131	2.39514
1553074_at	2.37892	2.38443	2.3754	2.35486	2.39491	2.36978	2.37678	2.40551	2.36482	2.38391	2.39882	2.37595	2.38653	2.40322	2.38373	2.36143	2.40029	2.393	2.37161	2.37027	2.3568	2.41116	2.38579	2.39463
1553075_a_at	2.84999	2.78816	2.81139	2.8002	2.81254	2.80391	2.81075	2.83335	2.8238	2.84221	2.79801	2.82119	2.89018	2.8329	2.81719	2.7877	2.82715	2.82132	2.82692	2.80743	2.77528	2.80338	2.83817	2.80458
1553076_at	2.60474	2.59416	2.59546	2.59509	2.59614	2.59098	2.58677	2.59601	2.60532	2.62652	2.58836	2.67735	2.62017	2.60712	2.59985	2.5896	2.61388	2.59855	2.59613	2.59555	2.58258	2.58806	2.61654	2.57659
1553077_at	2.41452	2.39359	2.39421	2.393	2.41025	2.40072	2.40013	2.42671	2.41824	2.40047	2.41975	2.40102	2.41859	2.42101	2.40087	2.38929	2.43954	2.4128	2.38663	2.3907	2.36465	2.42682	2.40046	2.41034
1553078_at	2.46324	2.47084	2.46901	2.46365	2.46309	2.46584	2.43921	2.46804	2.47215	2.4804	2.46539	2.44689	2.45913	2.46842	2.45663	2.46168	2.43858	2.45014	2.46919	2.48006	2.44423	2.46568	2.50006	2.44729
1553079_at	2.3952	2.32442	2.35493	2.35417	2.36392	2.35925	2.37229	2.36225	2.36355	2.35752	2.3605	2.369	2.35954	2.38881	2.36049	2.35814	2.36317	2.36526	2.36296	2.34758	2.35518	2.37152	2.35833	2.43504
1553080_at	2.64896	2.63757	2.65409	2.63209	2.62821	2.62371	2.63586	2.63294	2.62721	2.65346	2.68993	2.6207	2.66343	2.62648	2.65409	2.63202	2.63127	2.64755	2.64785	2.62738	2.61458	2.63304	2.66268	2.62982
1553081_at	2.54679	2.49605	2.59445	2.49146	2.52434	2.4948	2.52215	2.51538	2.52836	2.5193	2.53798	2.5327	2.49497	2.56679	2.50393	2.47814	2.53871	2.55803	2.49799	2.53318	2.4802	2.5616	2.50684	2.51762
1553082_at	2.33303	2.31387	2.29911	2.33109	2.32495	2.30046	2.31386	2.29984	2.30284	2.30769	2.30971	2.31034	2.35031	2.30842	2.34015	2.31965	2.34346	2.34566	2.28877	2.3212	2.34274	2.36841	2.34212	2.32072
1553083_at	2.45081	2.37689	2.42335	2.40325	2.41818	2.41079	2.40168	2.43892	2.43391	2.43138	2.4126	2.38359	2.39115	2.43908	2.39515	2.40987	2.4037	2.38881	2.44041	2.42095	2.41529	2.39994	2.39745	2.382
1553084_at	2.55593	2.58024	2.55782	2.56518	2.55445	2.54338	2.55495	2.65756	2.5803	2.58479	2.53924	2.56862	2.56924	2.56441	2.56949	2.57151	2.58263	2.56146	2.56121	2.55138	2.53237	2.55454	2.60692	2.69902
1553086_at	2.36724	2.35678	2.36734	2.36075	2.36493	2.35858	2.34611	2.37024	2.37965	2.37412	2.3488	2.35546	2.34867	2.3703	2.35548	2.35277	2.35304	2.34235	2.37527	2.38657	2.36513	2.35621	2.33806	2.35656
1553087_at	2.52245	2.52744	2.51852	2.52392	2.51345	2.50954	2.53885	2.51831	2.55204	2.56469	2.51775	2.51458	2.5058	2.52099	2.51248	2.49455	2.50668	2.51192	2.55353	2.53003	2.48916	2.55041	2.52765	2.49602
1553088_a_at	2.8014	2.7861	2.74595	2.77311	2.77565	2.8488	2.79453	2.75502	2.7637	2.77644	2.76798	2.83215	2.79634	2.79957	2.94421	3.28919	2.8247	2.81739	2.75159	2.75915	2.79542	2.79386	2.8355	2.78836
1553089_a_at	2.22618	2.25188	2.23254	2.22125	2.24738	2.23073	2.23514	2.24259	2.23731	2.24408	2.24027	2.25619	2.24785	2.24883	2.24648	2.23123	2.26614	2.26319	2.23052	2.20731	2.23083	2.25881	2.24332	2.25133
1553093_a_at	2.4583	2.45363	2.45663	2.45849	2.47585	2.44842	2.47241	2.46422	2.45529	2.45858	2.47198	2.46035	2.45108	2.48231	2.45488	2.45164	2.47311	2.46764	2.45675	2.43085	2.41504	2.47657	2.4533	2.47335
1553094_at	2.56735	2.62203	2.57234	2.60372	2.58539	2.55181	2.54813	2.59012	2.56881	2.57075	2.58184	2.63635	2.63592	2.61538	2.61484	2.58784	2.79556	2.61396	2.58996	2.56664	2.64908	2.61875	2.60115	2.596
1553096_s_at	3.2115	2.94442	3.16009	2.97649	3.08607	3.08272	3.0977	3.09987	3.10126	3.11031	3.10118	3.17425	3.14041	3.22754	3.15843	3.58776	3.23633	3.10863	3.09064	2.72915	3.09504	3.10294	3.10401	3.14488
1553099_at	3.03135	3.03883	2.96015	2.9672	3.14282	2.94675	2.83389	2.90931	3.2281	3.05712	3.13029	2.97003	3.01924	3.15865	2.916	2.95708	3.02869	3.04851	2.98344	3.01175	3.17137	3.03224	3.03721	3.18386
1553101_a_at	3.68534	4.386	3.82468	3.97226	3.9896	3.99126	3.55968	3.85607	4.12659	3.89914	4.53176	4.60562	3.88915	4.14225	4.3233	3.42693	3.83734	3.935	4.278	3.88279	3.74839	4.01269	4.31011	4.14329
1553102_a_at	7.36167	8.14682	8.21291	7.8075	7.787	7.88915	8.01512	7.89069	7.49805	8.21704	8.11727	7.18868	8.11228	7.73761	6.92948	7.32861	7.95567	7.18138	7.45666	7.45243	8.14173	7.69707	7.67718	7.85988
1553103_at	5.06274	5.27226	5.28984	4.9847	5.20879	5.15937	5.33543	5.13698	5.59793	5.1676	5.03499	5.15445	5.11656	5.26422	5.17264	5.1643	5.1224	5.23381	5.16163	5.01678	5.1342	5.1665	5.09755	4.93137
1553105_s_at	3.39021	4.05537	4.48029	3.52434	3.89331	3.5297	3.39353	3.15564	3.58492	4.14941	3.97756	3.56623	3.62456	4.20311	3.50486	3.59424	4.1218	3.52802	3.98622	3.68887	3.70394	3.84791	3.38516	4.48645
1553106_at	5.28904	4.21555	4.77083	5.4056	4.73599	5.17506	4.35602	4.79567	4.83703	5.32399	4.94047	6.27001	5.21812	5.60801	5.64989	6.10438	5.59522	4.23953	4.15687	4.01085	4.14673	4.17413	4.45588	4.32289
1553107_s_at	4.85842	4.1635	4.57864	4.52757	4.55024	4.41879	4.56094	4.76541	4.51196	4.73225	4.47146	5.04004	4.40526	4.88087	4.59998	5.16306	4.79888	4.1187	4.41261	4.56182	4.72127	4.61422	4.18509	4.53125
1553108_at	3.06696	3.05241	3.00983	2.97934	2.99448	3.01551	3.08774	3.06466	2.94626	3.03581	3.19658	3.09435	3.28883	3.02053	2.99386	3.01705	3.12518	3.01964	3.05703	3.25041	2.9675	3.14884	2.98627	2.90689
1553111_a_at	3.1375	3.5633	3.37076	3.58274	3.30243	3.25057	3.28768	3.30949	3.32711	3.36572	3.27701	3.4789	3.38256	3.34735	3.34091	3.33092	3.32441	3.40989	3.35484	3.19455	3.34221	3.33119	3.46443	3.30473
1553112_s_at	2.8583	3.14201	2.95053	2.96515	2.7748	2.99466	2.75889	2.75633	3.18376	2.90062	3.0566	2.9956	2.87132	3.34204	3.04833	2.92086	2.97542	2.90815	3.00889	3.26594	3.38207	2.97197	2.96346	2.9791
1553113_s_at	4.49451	4.80511	4.51436	4.96611	4.48855	4.40237	4.99669	4.55156	4.77456	4.55636	4.41266	4.79502	4.69394	4.65361	4.60138	4.74493	4.72959	5.03133	4.66601	4.59693	4.72731	4.62541	4.78802	4.52621
1553114_a_at	2.66634	2.6252	2.6431	2.63215	2.6372	2.65763	2.62734	2.63234	2.63869	2.6982	2.65588	2.63756	2.63174	2.67665	2.65633	2.6159	2.67165	2.66693	2.64057	2.65109	2.59254	2.67776	2.6202	2.64777
1553115_at	2.23066	2.24183	2.2247	2.22589	2.23734	2.22275	2.24846	2.23095	2.21362	2.22565	2.22886	2.24581	2.24248	2.27727	2.23923	2.25756	2.26085	2.24322	2.24002	2.25295	2.24392	2.25513	2.25324	2.25558
1553117_a_at	2.80398	3.19682	2.86062	3.02355	2.97918	2.97967	2.99583	2.95373	2.97759	2.97849	3.0917	3.17852	2.8837	3.16987	2.94408	2.92659	2.95811	2.94655	3.26272	3.06192	3.08289	2.90888	3.07106	2.89884
1553118_at	3.18016	3.23323	3.19035	3.42804	3.14394	3.11673	3.48248	3.158	3.51771	3.29233	3.01251	3.21786	3.20825	3.11523	3.20363	3.6588	3.29422	3.40216	3.20771	3.02948	3.10949	3.21962	3.06722	3.37451
1553120_at	2.56748	2.52972	2.54328	2.54546	2.54297	2.54161	2.54638	2.6017	2.56023	2.55212	2.5338	2.56111	2.55848	2.55185	2.55167	2.57525	2.5351	2.54924	2.5466	2.55505	2.52487	2.54191	2.52867	2.5268
1553122_s_at	3.17666	2.86864	3.4313	3.51394	3.19647	2.97086	3.0752	3.00005	2.87124	3.28679	3.37167	3.53842	3.11271	3.30356	2.92573	3.71426	3.02997	2.68429	2.6576	2.85151	2.81224	2.80135	2.87463	2.74743
1553123_at	2.71812	2.72807	2.70514	2.74955	2.71589	2.7274	2.72998	2.72073	2.70961	2.73487	2.69473	2.73308	2.74797	2.73475	2.7363	2.71916	2.77131	2.76142	2.69485	2.69289	2.70837	2.727	2.74278	2.71903
1553125_x_at	2.61733	2.58115	2.60474	2.59072	2.59367	2.59277	2.61155	2.57354	2.59555	2.57032	2.59001	2.61362	2.61563	2.62119	2.61374	2.58982	2.63499	2.62586	2.59163	2.57463	2.58938	2.63577	2.6299	2.6163
1553126_a_at	2.60994	2.57955	2.58822	2.58334	2.58863	2.58219	2.58677	2.61835	2.58288	2.59322	2.59186	2.58197	2.60628	2.60576	2.6463	2.58626	2.59914	2.60449	2.59331	2.56309	2.56963	2.60845	2.59555	2.61672
1553127_a_at	2.71891	2.75718	2.73439	2.739	2.74585	2.71723	2.88611	2.71339	2.75974	2.72016	2.73766	2.74623	2.75925	2.80296	2.7485	2.71713	2.7959	2.75911	2.73214	2.7397	2.71209	2.74473	2.74583	2.73973
1553129_at	2.61302	2.60741	2.59651	2.60767	2.60761	2.5675	2.59593	2.60905	2.62603	2.63605	2.60705	2.60139	2.61119	2.61872	2.60634	2.64736	2.61741	2.69791	2.61019	2.56194	2.59013	2.61625	2.61202	2.57239
1553130_at	2.45326	2.42467	2.41857	2.42571	2.44189	2.42442	2.43541	2.40122	2.45673	2.41526	2.44395	2.49353	2.4748	2.46392	2.45193	2.43671	2.51956	2.42431	2.451	2.43891	2.4325	2.46081	2.46147	2.49377
1553131_a_at	2.28653	2.31438	2.30777	2.24623	2.35065	2.24596	2.27092	2.42247	2.46273	2.26243	2.39075	2.27185	2.2606	2.28215	2.26971	2.24525	2.25304	2.28066	2.23209	2.32107	2.23429	2.29297	2.22692	2.29017
1553132_a_at	3.0634	2.98522	3.00157	3.00675	2.99327	3.04766	3.0107	2.97947	2.99912	3.01629	3.00799	3.0104	3.01882	3.03627	3.13183	2.96877	3.01991	3.01897	3.00278	3.00424	2.99269	3.13291	3.03451	3.00679
1553133_at	3.06693	3.22187	3.3028	2.99311	3.08955	3.25611	3.23687	3.31653	2.877	2.92858	3.15432	3.05224	3.18445	3.14632	3.19671	2.95345	3.13712	3.15085	3.10475	3.33112	3.19387	3.19794	3.03272	2.97381
1553134_s_at	2.6497	2.67493	2.665	2.67017	2.65609	2.65414	2.65385	2.68911	2.66398	2.68599	2.62657	2.63754	2.65478	2.66116	2.63774	2.66516	2.67207	2.671	2.68517	2.67736	2.66539	2.64304	2.65146	2.61844
1553136_at	2.72005	2.79057	2.75869	2.72002	2.75165	2.65764	2.75319	2.78349	2.77544	2.80931	2.79453	2.74511	2.75676	2.9101	2.73682	2.71948	2.75941	2.76511	2.77682	2.74346	2.75324	2.75423	2.74768	2.75815
1553137_s_at	2.40271	2.42061	2.42157	2.42075	2.41444	2.41003	2.4129	2.40535	2.38548	2.40597	2.44414	2.41711	2.41239	2.41971	2.41392	2.38346	2.41871	2.41922	2.3994	2.41443	2.38494	2.42627	2.40833	2.40728
1553138_a_at	2.73756	2.71041	2.72821	2.69844	2.71952	2.6869	2.72183	2.73863	2.69436	2.74231	2.70873	2.72564	2.76871	2.77443	2.74495	2.72564	2.769	2.74576	2.72989	2.68449	2.71235	2.73367	2.74672	2.7222
1553139_s_at	2.26954	2.27218	2.27538	2.27123	2.27393	2.24779	2.27437	2.27833	2.26472	2.26665	2.26328	2.26803	2.28459	2.2837	2.27402	2.25647	2.28086	2.27651	2.27079	2.27709	2.26227	2.28056	2.26677	2.28217
1553140_at	2.78364	2.77966	2.78952	2.7835	2.77882	2.77753	2.98201	2.78369	2.77955	2.82699	2.7583	2.77012	2.79947	2.80877	2.78929	2.7813	2.80834	2.77554	2.77259	2.7447	2.76598	2.79813	2.78266	2.78053
1553141_at	2.73563	2.72177	2.64864	2.67186	2.62226	2.64102	2.63223	2.63861	2.92149	2.6635	2.82188	2.89129	2.63765	2.5926	3.17879	2.81974	2.95127	2.66101	2.66835	3.06638	2.59064	2.6468	2.58018	2.62199
1553142_at	3.26562	3.4333	3.15361	3.21752	3.23147	3.17769	3.49357	3.10036	3.8465	3.3111	3.69192	3.26472	3.23452	3.25377	3.61808	3.51518	3.48301	3.33262	3.12323	3.8001	3.51754	3.13122	3.1039	3.51682
1553145_at	3.23362	2.84757	3.37894	2.91564	3.31911	2.82009	3.15041	3.25533	3.26122	3.09145	2.95657	3.05167	3.03904	3.25292	2.73476	3.72093	2.93389	2.81703	2.91653	2.95702	3.00256	3.03536	3.14895	3.21946
1553146_at	2.58323	2.62035	2.60225	2.59115	2.59974	2.59249	2.60888	2.6167	2.62818	2.5916	2.58574	2.59588	2.59727	2.63303	2.59692	2.60147	2.58906	2.58721	2.60154	2.61996	2.59808	2.61985	2.59986	2.59258
1553147_at	2.56228	2.55338	2.55917	2.55827	2.55965	2.54309	2.54667	2.55488	2.56962	2.56486	2.53824	2.55688	2.56154	2.56785	2.56422	2.55379	2.58123	2.56163	2.56045	2.56774	2.53507	2.56231	2.56465	2.5367
1553148_a_at	3.12546	3.06797	3.25852	3.00819	2.88949	3.0268	3.22869	3.10766	3.14198	3.49931	2.98516	2.93689	2.9941	3.01431	3.14736	2.99101	3.04913	2.99655	2.95732	3.22543	3.26998	3.00199	3.03754	3.19806
1553150_at	2.70095	2.67027	2.67042	2.67812	2.68673	2.70106	2.68492	2.71282	2.67983	2.71734	2.66667	2.68483	2.68519	2.68395	2.68927	2.67683	2.69806	2.67941	2.6897	2.67966	2.6772	2.68357	2.67262	2.64937
1553151_at	2.4423	2.44608	2.42772	2.44266	2.44096	2.43151	2.43824	2.48406	2.44752	2.44628	2.43745	2.42365	2.44756	2.4336	2.46285	2.43893	2.44434	2.44865	2.43583	2.43651	2.45054	2.42783	2.4392	2.41272
1553153_at	2.87307	2.75897	2.79837	2.79187	2.78731	2.76896	2.75589	2.83163	2.78681	3.01615	2.77969	2.81655	2.83773	2.87714	2.83802	2.80888	2.83926	2.86291	2.79352	2.78924	2.77688	2.77834	2.81876	2.79273
1553155_x_at	2.73681	2.63504	2.69222	2.63649	2.64855	2.66	2.6708	2.67074	2.63518	2.67072	2.88378	2.68465	2.681	2.6869	2.64638	2.63801	2.721	2.68333	2.71927	2.64487	2.64176	2.7112	2.74917	2.65717
1553156_at	2.32596	2.32357	2.32122	2.30848	2.30479	2.36648	2.32971	2.30701	2.30706	2.32925	2.36424	2.3454	2.32538	2.32364	2.3173	2.31329	2.33277	2.32161	2.33822	2.33687	2.29868	2.32292	2.32665	2.3382
1553157_at	2.39641	2.42349	2.40852	2.41217	2.40235	2.40301	2.40647	2.4123	2.39235	2.42575	2.40409	2.41474	2.41875	2.43184	2.40864	2.41344	2.42919	2.45839	2.41798	2.38746	2.39325	2.41375	2.40035	2.40983
1553158_at	2.61896	2.62992	2.61779	2.66287	2.56014	2.63755	2.58899	2.50588	2.57271	2.61201	2.54122	3.01015	2.60668	2.57562	2.62863	2.67022	2.56374	2.54202	2.96537	2.60713	2.67442	2.6428	2.61369	2.68442
1553159_at	2.4748	2.43333	2.45539	2.45383	2.45882	2.44984	2.44973	2.4655	2.4709	2.44246	2.44636	2.5442	2.42201	2.50284	2.44139	2.45579	2.45689	2.45292	2.44708	2.48278	2.42358	2.46964	2.48247	2.45376
1553162_x_at	2.51151	2.61197	2.49584	2.80558	2.51884	2.70222	2.4474	2.63812	2.69184	2.50832	2.49655	2.53648	2.44978	2.5003	2.52823	2.49358	2.52179	2.52475	2.5295	2.52344	2.48474	2.49947	2.5906	2.50573
1553163_at	2.30021	2.36039	2.32137	2.32352	2.3192	2.34961	2.31562	2.36826	2.29267	2.31803	2.34128	2.47553	2.3508	2.30944	2.34591	2.32789	2.32175	2.34974	2.32101	2.31571	2.31654	2.32872	2.32231	2.43306
1553165_at	2.69498	2.79908	2.7258	2.70172	2.7739	2.67415	2.7164	2.70947	3.03067	2.79808	2.73803	2.68619	2.7735	2.75913	2.71061	2.71723	2.72071	2.72003	2.72953	2.72255	2.71606	2.72048	2.70778	2.7232
1553166_at	2.36749	2.35924	2.35519	2.35001	2.35302	2.35886	2.33805	2.38068	2.38405	2.35526	2.36143	2.35121	2.35764	2.37506	2.35126	2.35158	2.35946	2.34787	2.37034	2.34439	2.41512	2.37547	2.35329	2.36378
1553167_a_at	2.83771	3.43608	3.45863	3.12983	3.0148	3.22035	3.31887	3.1444	2.99113	3.21583	3.2149	3.12019	3.1146	3.01116	3.12965	2.98212	3.04702	3.20743	3.09722	3.11496	3.10378	3.00802	3.0248	3.20314
1553168_at	2.27203	2.31117	2.30023	2.29404	2.2957	2.29431	2.3061	2.29543	2.29885	2.29639	2.27491	2.29239	2.2843	2.3128	2.29275	2.29368	2.29493	2.29088	2.30905	2.30606	2.29352	2.27198	2.26727	2.2624
1553169_at	2.43093	2.33919	2.51261	2.3504	2.3792	2.37176	2.3778	2.37794	2.38769	2.37332	2.37218	2.34854	2.36224	2.36471	2.36806	2.36709	2.37032	2.35978	2.38501	2.36072	2.3444	2.38328	2.47239	2.36165
1553171_x_at	2.42755	2.35546	2.43725	2.37553	2.40776	2.38751	2.39178	2.37092	2.37961	2.40337	2.39049	2.39312	2.37617	2.3995	2.39178	2.40229	2.4138	2.38626	2.36165	2.38542	2.43188	2.39643	2.38199	2.39793
1553172_at	2.88617	2.84861	2.72424	2.86338	2.58839	2.66945	2.79702	2.83998	2.85233	2.74528	2.85575	3.10619	2.81993	2.8536	2.82981	2.69432	2.87756	3.43541	3.24706	2.65551	2.72368	2.91704	3.11103	2.81898
1553174_at	2.03162	2.03517	2.03213	2.02206	2.04643	2.01701	2.04659	2.01999	2.04216	2.01725	2.03488	2.06266	2.04955	2.06768	2.03422	2.03302	2.04454	2.04622	2.04377	2.02641	2.00708	2.06896	2.02613	2.04113
1553175_s_at	2.73121	2.40641	2.49589	2.53308	2.4807	2.51918	2.52775	2.71848	2.52522	2.52692	2.63956	2.54144	2.6512	2.61128	2.52786	2.58671	2.72023	2.5316	2.56572	2.71147	2.53493	2.58115	2.55793	2.49
1553176_at	2.44865	2.43757	2.44182	2.47475	2.43373	2.43106	2.44051	2.43978	2.42225	2.44963	2.45027	2.42479	2.4308	2.57053	2.43343	2.44879	2.52281	2.4521	2.44489	2.45618	2.42876	2.45371	2.44648	2.55841
1553177_at	2.61496	2.57728	2.56865	2.81914	2.61959	2.57159	2.54542	2.59367	2.53781	2.60689	2.57616	2.54025	2.57409	2.55023	2.6012	2.5863	2.54729	2.56582	2.58626	2.5811	2.56628	2.60989	2.55992	2.53964
1553178_a_at	2.02821	2.02456	2.03276	1.99973	2.02413	2.00515	2.03139	2.02409	2.04005	2.05862	2.01982	2.02518	2.02037	2.05542	2.02075	2.00506	2.01053	2.02273	2.04993	2.02608	2.01916	2.0359	2.02282	2.02787
1553179_at	2.45503	2.44989	2.44519	2.45156	2.45957	2.44367	2.45349	2.46632	2.43827	2.44866	2.44513	2.473	2.4503	2.47734	2.44828	2.44249	2.48019	2.45864	2.44791	2.45238	2.45513	2.47981	2.4485	2.42516
1553180_at	3.03321	2.92704	2.96685	2.96527	2.98536	2.95649	3.02704	2.98343	2.97973	2.99349	2.96797	2.98892	3.00219	3.02858	2.99267	2.97409	3.10166	3.03995	2.98387	2.9294	2.94115	2.99813	2.99593	2.98751
1553181_at	2.50666	2.54149	2.53222	2.52734	2.50021	2.53449	2.51087	2.54567	2.51726	2.5123	2.51409	2.5202	2.49268	2.51172	2.51481	2.53086	2.50327	2.59843	2.52364	2.52594	2.51695	2.51296	2.51607	2.63727
1553183_at	2.63759	2.63282	2.62958	2.62955	2.62408	2.63346	2.65138	2.68127	2.64447	2.65402	2.63084	2.63278	2.62119	2.64306	2.62352	2.61578	2.6506	2.64227	2.64157	2.64642	2.61278	2.63463	2.61373	2.63145
1553185_at	7.79279	6.87983	7.25201	7.37153	7.50488	7.88644	6.60193	7.11066	7.64235	7.96561	8.08275	6.7526	7.92135	7.52842	7.12918	8.20467	7.00175	6.41267	6.43959	7.32385	6.90775	7.27778	7.15259	7.33447
1553186_x_at	7.7031	6.8486	7.1405	7.32266	7.47086	7.72793	6.62451	7.20961	7.55632	7.80587	7.87708	6.61725	8.10691	7.61335	7.21664	8.25135	7.0871	6.49002	6.24449	7.25407	6.87465	7.06996	7.046	7.36898
1553188_s_at	2.5484	2.5521	2.54328	2.54589	2.54432	2.53408	2.57053	2.53402	2.53244	2.54547	2.57041	2.56698	2.57667	2.5756	2.56177	2.54589	2.57931	2.58378	2.51488	2.51532	2.53883	2.59707	2.56567	2.58628
1553190_s_at	2.30587	2.33001	2.31652	2.33794	2.30243	2.30898	2.31634	2.29298	2.31895	2.3139	2.30853	2.31305	2.31977	2.31643	2.31048	2.32805	2.31365	2.31783	2.28877	2.32071	2.34962	2.36529	2.31428	2.32815
1553191_at	2.67958	2.68086	2.68107	2.69955	2.67777	2.6761	2.68425	2.71052	2.67541	2.69202	2.66701	2.66724	2.67463	2.6952	2.66091	2.65932	2.67337	2.67538	2.68108	2.69065	2.65528	2.69591	2.67029	2.66021
1553192_at	3.12605	3.14801	3.14135	3.00436	3.20691	3.06092	3.10566	3.07585	3.45726	3.14789	3.03935	3.14606	3.35938	3.1192	3.09535	3.01706	3.17525	3.0986	3.08926	3.04653	3.06086	3.10588	3.20263	3.07385
1553193_at	3.19556	3.56455	3.43288	3.33011	3.38919	3.32039	3.54819	3.35383	3.43177	3.36995	3.3802	3.4019	3.41188	3.4048	3.36962	3.5434	3.3805	3.37395	3.31911	3.41997	3.45673	3.32175	3.39956	3.31621
1553194_at	2.61624	2.65476	2.63	2.61549	2.64344	2.59981	2.64408	2.64637	2.66433	2.64114	2.59788	2.62517	2.66599	2.6471	2.6251	2.63227	2.62695	2.64325	2.64456	2.6494	2.65878	2.62588	2.61661	2.64548
1553196_a_at	2.44986	2.47947	2.45565	2.46213	2.46467	2.45812	2.47202	2.48579	2.4753	2.46491	2.44583	2.45406	2.47013	2.46504	2.46534	2.48009	2.46815	2.4638	2.46401	2.4747	2.45298	2.47659	2.4546	2.45887
1553197_at	2.50615	2.50332	2.50703	2.48584	2.48846	2.49446	2.48909	2.50943	2.53757	2.53776	2.4786	2.48193	2.4946	2.50019	2.49461	2.49304	2.50867	2.49669	2.50249	2.52327	2.51301	2.52541	2.48643	2.49605
1553199_at	3.05091	2.97205	2.96513	2.99595	3.02503	2.97008	3.01208	2.99898	2.98233	3.05803	3.01025	3.03947	3.08647	3.08906	3.03479	2.9598	3.12996	3.071	3.02394	2.92819	2.92216	3.04302	3.06823	3.01673
1553202_at	2.64753	2.64465	2.66082	2.64312	2.6429	2.61801	2.64867	2.62286	2.66615	2.64803	2.64535	2.65118	2.67522	2.64579	2.65039	2.65158	2.68773	2.67283	2.62723	2.61196	2.6301	2.65096	2.67154	2.65044
1553204_at	2.636	2.60843	2.64669	2.63088	2.61956	2.59032	2.60607	2.61824	2.6217	2.62699	2.62555	2.63344	2.63582	2.64966	2.61238	2.6118	2.64835	2.64429	2.62619	2.6005	2.59044	2.64971	2.61621	2.62509
1553205_at	2.41035	2.42973	2.41268	2.38435	2.41628	2.40765	2.41811	2.41279	2.41021	2.41874	2.42558	2.45044	2.45477	2.45192	2.4181	2.43459	2.4186	2.49083	2.45574	2.38321	2.36043	2.44721	2.42221	2.44045
1553207_at	2.7776	2.7465	2.7618	2.76549	2.77189	2.72843	2.76457	2.76395	2.75977	2.75513	2.76868	2.78208	2.77565	2.76508	2.776	2.95123	2.79433	2.78284	2.74359	2.73591	2.76322	2.77316	2.76719	2.77822
1553208_s_at	2.40461	2.38679	2.39146	2.39156	2.41588	2.3851	2.37519	2.41559	2.40827	2.4386	2.38269	2.36592	2.37382	2.38474	2.37052	2.37543	2.39424	2.38674	2.42948	2.41405	2.37151	2.38692	2.3691	2.39395
1553209_at	2.28569	2.21243	2.254	2.23191	2.25342	2.24551	2.25652	2.24913	2.24749	2.24588	2.25449	2.24841	2.23831	2.25568	2.25072	2.25372	2.26081	2.25836	2.25163	2.23489	2.21633	2.30001	2.25289	2.26556
1553211_at	2.51748	2.47665	2.49846	2.48746	2.50387	2.48628	2.51388	2.51066	2.49666	2.51644	2.50471	2.49187	2.48805	2.53107	2.4928	2.47745	2.51037	2.50289	2.51346	2.47526	2.45981	2.51837	2.49775	2.49908
1553212_at	2.85909	2.83655	2.9594	2.81744	2.85302	2.75815	2.78643	2.76808	2.81431	2.75082	2.7771	2.86046	3.0299	2.82876	2.81004	2.8684	2.80831	3.12139	2.81448	2.76012	2.79439	2.81147	2.92486	2.81519
1553213_a_at	2.31525	2.3252	2.32094	2.31545	2.32034	2.30871	2.31944	2.31556	2.3308	2.33836	2.32978	2.31418	2.31925	2.31933	2.31445	2.31938	2.32074	2.31939	2.3181	2.31843	2.31584	2.32135	2.31678	2.30621
1553214_a_at	3.20474	3.05194	3.08284	3.07955	3.14763	3.11217	3.13159	3.22979	3.09943	3.14903	3.10676	3.15203	3.21875	3.22829	3.14574	3.11585	3.35058	3.18114	3.12008	3.03715	3.02817	3.14015	3.17521	3.12713
1553215_s_at	2.74598	2.73715	2.71485	2.70797	2.70917	2.70282	2.75132	2.72642	2.79183	2.75422	2.6946	2.78283	2.84289	2.79797	2.75036	2.70232	2.78384	2.78001	2.72116	2.71323	2.74766	2.76432	2.74361	2.74331
1553216_at	2.60967	2.5961	2.58694	2.58361	2.56889	2.55217	2.69333	2.57247	2.58951	2.58756	2.58971	2.59278	2.59484	2.58245	2.58379	2.63487	2.59348	2.61846	2.54166	2.63996	2.65457	2.79251	2.58961	2.57033
1553217_s_at	2.77428	2.7657	2.7412	2.75688	2.77026	2.77396	2.74604	2.86881	2.75849	2.74647	2.74536	2.75897	2.74019	2.76579	2.75506	2.7598	2.7705	2.78164	2.75435	2.801	2.77642	2.78541	2.76447	2.8256
1553218_a_at	3.52809	3.5403	3.37442	3.54584	3.70961	3.48467	3.52203	3.44922	3.75535	3.89091	3.73477	3.50559	3.23599	3.49952	3.46497	3.51544	3.17841	2.971	3.5638	3.88679	3.90498	3.53998	3.03475	3.48701
1553219_a_at	2.64582	2.62042	2.52106	2.56792	2.54936	2.58056	2.52871	2.53398	2.57175	2.59878	2.50981	3.04096	2.73095	2.58727	2.54273	2.93601	2.91561	2.59131	3.24656	2.62806	2.68066	2.72292	2.55343	2.48538
1553220_at	4.13239	4.87463	4.60006	5.03407	4.2838	5.17344	4.30598	4.94334	3.48111	4.6123	4.87129	3.72364	4.04004	4.02886	4.79809	3.81199	3.6038	4.78024	4.08199	4.6254	4.20077	4.23069	4.2995	4.21829
1553221_at	2.59928	2.65012	2.61423	2.61212	2.69484	2.62268	2.68663	2.6489	2.64491	2.65168	2.56634	2.59111	2.55031	2.6401	2.60523	2.61287	2.5987	2.6092	2.66155	2.70683	2.60939	2.60375	2.59324	2.59534
1553222_at	2.18247	2.2221	2.20802	2.16664	2.19806	2.27249	2.14871	2.20246	2.23092	2.19439	2.23947	2.18642	2.18706	2.18543	2.195	2.53207	2.26391	2.10813	2.21388	2.1959	2.2512	2.19144	2.18139	2.19237
1553224_at	2.51406	2.54356	2.53967	2.51301	2.51514	2.50728	2.51613	2.61021	2.56735	2.57076	2.52282	2.47479	2.47253	2.59177	2.52826	2.51493	2.51997	2.51986	2.58579	2.5106	2.51946	2.50436	2.47383	2.49521
1553225_s_at	2.903	2.98708	2.9356	2.90561	3.0209	3.05024	2.93252	2.90464	2.94174	3.03595	2.92754	2.92424	2.9215	2.93149	2.90817	2.86991	2.96408	2.92911	2.92503	2.93012	2.94658	2.9552	2.8827	2.92937
1553226_at	2.6084	2.61593	2.60898	2.61667	2.60606	2.61667	2.61553	2.60427	2.62853	2.62277	2.60096	2.58489	2.59135	2.59874	2.61339	2.5929	2.63043	2.60642	2.63589	2.61394	2.60218	2.60386	2.62273	2.60586
1553227_s_at	3.50251	3.77675	3.73717	3.4591	3.58363	3.6368	3.95731	3.55127	3.56698	3.70707	3.74129	3.55774	3.7227	3.49012	3.69633	3.42515	3.63043	3.43923	3.4729	3.9498	3.91518	3.57459	3.48003	3.67243
1553228_at	2.77302	2.77847	2.74645	2.76176	2.77313	2.75761	2.82011	2.76721	2.76507	2.79011	2.8392	2.79757	2.7861	2.75354	2.77478	2.76427	2.80452	2.80304	2.75457	2.75052	2.79897	2.77055	2.77297	2.75774
1553229_at	2.61789	2.58839	2.57435	2.59787	2.58824	2.58584	2.58632	2.59179	2.59249	2.65585	2.59472	2.58462	2.57485	2.66055	2.60758	2.70225	2.58571	2.58439	2.59403	2.72398	2.58644	2.60431	2.59355	2.61216
1553232_at	2.6745	2.63526	2.65036	2.64292	2.65551	2.65231	2.66395	2.65878	2.65497	2.71892	2.64554	2.65565	2.69794	2.63654	2.64826	2.63401	2.68935	2.66078	2.63159	2.64164	2.62643	2.65092	2.6413	2.67213
1553234_at	2.82413	2.80781	2.79981	2.80851	2.81208	2.82596	2.80181	2.82243	2.79438	2.80287	2.84641	2.81871	2.83466	2.85139	2.81582	2.81263	2.86214	2.82558	2.78716	2.8019	2.79964	2.85639	2.82205	2.84286
1553235_at	2.3846	2.35829	2.35879	2.36125	2.36799	2.34737	2.36404	2.40379	2.32964	2.37286	2.38553	2.39269	2.39538	2.37991	2.37851	2.3645	2.3904	2.39549	2.35414	2.34748	2.35083	2.39804	2.39607	2.38746
1553237_x_at	2.64342	2.56073	2.57821	2.60419	2.58741	2.59111	2.593	2.6391	2.54376	2.64713	2.60307	2.61277	2.63088	2.6173	2.61005	2.59388	2.62783	2.61613	2.60666	2.56621	2.57655	2.61575	2.617	2.58248
1553238_a_at	2.36659	2.37239	2.39398	2.36978	2.36676	2.34919	2.43513	2.36921	2.36711	2.36289	2.33995	2.35277	2.37755	2.36483	2.38296	2.38487	2.36645	2.38162	2.37443	2.36649	2.37446	2.36514	2.37036	2.47495
1553239_at	2.45619	2.33227	2.38577	2.38028	2.37778	2.4153	2.39248	2.38851	2.39106	2.37094	2.38127	2.40068	2.40366	2.43144	2.40052	2.46332	2.42511	2.4503	2.38308	2.38235	2.39325	2.40995	2.39358	2.3948
1553241_at	2.56228	2.55663	2.55543	2.53925	2.56085	2.58619	2.57054	2.53189	2.56074	2.5861	2.55061	2.55876	2.54945	2.53141	2.55412	2.5691	2.57951	2.56321	2.55155	2.56041	2.57598	2.5757	2.54987	2.58656
1553243_at	2.98906	2.90165	2.87112	2.89016	2.93858	2.96219	2.93518	2.85416	2.83525	2.88652	3.06229	2.91585	3.04429	3.03625	3.1242	3.11438	2.93794	2.95214	2.91959	2.90455	2.93452	2.92576	3.02029	2.91964
1553244_at	2.77139	2.82444	2.77414	2.81701	2.82609	2.7827	2.78369	2.79135	2.79562	2.83255	2.77681	2.8035	2.81922	2.82715	2.79898	2.77037	2.90073	2.79593	2.7807	2.79225	2.77388	2.8095	2.79994	2.77757
1553246_a_at	2.25904	2.28817	2.26843	2.2551	2.27259	2.26071	2.25011	2.26353	2.25025	2.28081	2.25632	2.27558	2.29851	2.29013	2.27116	2.26662	2.2751	2.26975	2.28119	2.26007	2.33175	2.29546	2.262	2.33848
1553247_a_at	3.22187	3.09009	3.2141	3.13737	3.13244	3.09956	3.16705	3.16268	3.1512	3.17873	3.12814	3.15622	3.16509	3.13604	3.14787	3.17194	3.15065	3.15794	3.17904	3.16606	3.19857	3.13189	3.14501	3.12174
1553248_at	2.64436	3.00549	3.30626	2.6682	2.74641	2.68785	2.75083	2.72267	3.19296	2.7233	2.78438	2.71566	2.72828	3.19647	2.77744	2.75121	2.93335	2.84867	2.72091	3.11272	2.6936	2.69223	2.79306	3.64529
1553249_at	2.54802	2.57937	2.54079	2.54342	2.55442	2.54567	2.55777	2.55727	2.65985	2.55993	2.54768	2.55394	2.56417	2.56504	2.55939	2.55882	2.58831	2.57794	2.54901	2.55545	2.54973	2.5677	2.58669	2.56167
1553252_a_at	3.7933	3.22527	3.45972	3.43221	3.6012	3.75258	3.33844	3.77351	3.5854	3.6867	3.44093	3.46372	3.43132	3.83745	3.74417	3.57066	3.54411	3.11797	3.2141	3.35066	3.53827	3.55818	3.46166	3.19984
1553253_at	2.39977	2.41193	2.41244	2.36031	2.41158	2.40541	2.40166	2.39189	2.38611	2.45357	2.38489	2.40939	2.41966	2.49893	2.41249	2.38954	2.43379	2.42947	2.39945	2.42222	2.39057	2.41907	2.39443	2.44048
1553254_at	2.58299	2.58996	2.55431	2.58484	2.57289	2.64117	2.58164	2.59409	2.61078	2.58143	2.55553	2.61603	2.58452	2.56403	2.57164	2.58111	2.64256	2.60853	2.59524	2.60211	2.57657	2.57467	2.57534	2.54277
1553255_at	2.83909	2.84573	2.93064	2.83408	2.82576	2.82587	2.84754	2.83506	2.8355	2.84314	2.85435	3.12918	2.83369	2.83433	2.89491	2.80802	2.84014	2.83551	2.83778	2.82418	2.78505	2.86431	2.81881	2.7966
1553257_at	2.35557	2.36868	2.36419	2.37554	2.35609	2.3222	2.36828	2.37057	2.37554	2.35333	2.35883	2.38501	2.39928	2.37622	2.36134	2.36181	2.38578	2.39612	2.30859	2.37459	2.39076	2.34614	2.34103	2.37148
1553258_at	2.36585	2.3715	2.3583	2.46957	2.36097	2.35129	2.35281	2.3555	2.36594	2.36398	2.35676	2.37354	2.36709	2.39001	2.36404	2.37697	2.43393	2.35574	2.38456	2.33238	2.34885	2.38289	2.38081	2.34762
1553260_s_at	2.76551	2.83819	2.76962	2.81633	2.77648	2.77267	2.77141	2.81234	2.91578	2.82302	2.74326	2.75716	2.79934	2.7915	2.81491	2.88774	2.7822	2.8479	2.80599	2.8085	2.793	2.74101	2.78958	2.71937
1553261_x_at	3.04565	2.93658	2.98502	2.98104	2.97252	2.91945	2.98276	2.99823	2.98172	2.9958	2.93494	2.98268	3.11158	3.07664	3.01018	2.99419	3.07037	3.01822	2.99335	2.95915	2.97678	2.98983	3.03017	2.96429
1553262_a_at	1.9511	1.93591	1.93483	1.90941	1.95143	1.93928	1.95872	1.96344	1.95563	1.91689	1.96598	1.96506	1.92642	1.97475	1.93969	1.92319	1.95825	1.94636	1.96132	1.9683	1.90088	1.9895	1.92685	1.97206
1553263_at	2.28897	2.23715	2.2177	2.22948	2.23721	2.21294	2.23366	2.24774	2.22505	2.20506	2.24726	2.37472	2.28031	2.23933	2.25464	2.21587	2.24403	2.2705	2.23849	2.20048	2.2497	2.64213	2.25038	2.28448
1553264_a_at	1.94894	1.93933	2.00339	1.91947	1.9485	1.91878	1.9431	1.93496	1.93675	1.92742	1.93779	1.93945	1.9464	1.96776	1.93883	1.91838	1.95899	1.94484	1.93773	1.94456	1.92506	1.98634	1.95534	1.95143
1553265_at	2.70395	2.68316	2.67677	2.67536	2.72258	2.73445	2.6937	2.67227	2.70095	2.69777	2.66403	2.67784	2.7103	2.68521	2.68524	2.68669	2.70472	2.68063	2.7583	2.63158	2.67652	2.68616	2.72404	2.67238
1553266_at	2.75462	2.76002	2.72971	2.75833	2.75808	2.72117	2.77736	2.74751	2.74974	2.78399	2.75561	2.77206	2.80184	2.89267	2.79895	2.74263	2.80836	2.80005	2.73039	2.7072	2.70919	2.78858	2.77678	2.77116
1553267_a_at	2.57893	2.5698	2.56373	2.56403	2.57896	2.56498	2.58678	2.57836	2.56539	2.57484	2.56916	2.59401	2.59214	2.58387	2.57975	2.61144	2.59602	2.58509	2.57326	2.54908	2.57796	2.58968	2.58333	2.59405
1553268_at	2.41735	2.42096	2.43291	2.40051	2.41541	2.41812	2.41188	2.4128	2.42485	2.43519	2.41911	2.4181	2.43291	2.43215	2.41852	2.41	2.43434	2.43437	2.41795	2.42198	2.39597	2.43629	2.3896	2.40752
1553269_at	4.25953	2.7694	3.23984	3.35916	3.38573	3.21842	3.22718	3.59556	3.61037	3.47398	3.48708	3.7454	3.73908	3.74045	3.21192	3.77812	3.42507	3.93647	3.36127	3.911	3.34405	3.51279	3.84463	3.97747
1553271_at	2.92028	2.9453	2.91846	2.93694	2.91698	2.91475	2.91684	2.92382	2.92929	2.93133	2.90248	2.91678	2.95649	2.92493	2.95124	2.90896	3.04929	2.9836	2.93672	2.89306	2.89055	2.9778	2.96118	2.92588
1553272_at	2.38381	2.31866	2.34445	2.33329	2.35044	2.35243	2.35225	2.38432	2.34859	2.35741	2.3892	2.35308	2.33967	2.36374	2.34035	2.32549	2.35434	2.3408	2.38857	2.34966	2.30471	2.36364	2.33231	2.3774
1553274_a_at	3.42307	3.97499	3.9078	3.90211	3.71947	3.74107	3.84988	4.13034	3.57546	3.7664	3.4296	3.51154	3.60126	3.70068	3.83651	4.1291	4.00186	3.41047	3.57301	3.97844	3.68891	3.23885	3.68481	3.96243
1553275_s_at	2.57255	2.56817	2.57355	2.55561	2.55981	2.57533	2.56201	2.57954	2.56492	2.59796	2.59355	2.56436	2.57229	2.59656	2.56345	2.62988	2.58781	2.57459	2.56526	2.58887	2.52933	2.56681	2.56504	2.55288
1553276_at	2.58689	2.59216	2.58816	2.58049	2.60546	2.58322	2.58902	2.59224	2.60627	2.60582	2.56588	2.5842	2.58754	2.60253	2.58319	2.58005	2.59531	2.60886	2.6057	2.58478	2.56304	2.59188	2.57972	2.5881
1553277_at	2.90605	2.78764	2.849	2.8319	2.83528	2.82655	2.87415	2.90226	2.8692	2.89762	2.82631	2.83331	2.86548	2.83814	2.83202	2.83405	2.84618	2.86487	2.86049	2.82479	2.79814	2.82187	2.84368	2.81751
1553279_at	2.84228	2.82234	2.78362	2.80051	2.8543	2.84475	2.86697	2.8431	2.83968	2.79755	2.83568	2.82971	2.84226	2.85241	2.81286	2.80838	2.84829	2.84752	2.90062	2.84635	2.80247	2.85087	2.81478	2.8368
1553280_at	2.55582	2.67568	2.63452	2.60102	2.60065	2.58827	2.60996	2.61793	2.61671	2.63412	2.59221	2.6113	2.62364	2.62735	2.61334	2.64319	2.65466	2.61193	2.60975	2.704	2.59947	2.57785	2.62663	2.60308
1553281_at	2.28148	2.26246	2.28032	2.25421	2.26524	2.26532	2.28189	2.27779	2.29252	2.28757	2.24842	2.27291	2.26516	2.28102	2.26797	2.26217	2.26951	2.28745	2.275	2.28803	2.25742	2.27276	2.26621	2.28919
1553282_at	2.30589	2.35012	2.31021	2.32833	2.33336	2.32017	2.31105	2.35017	2.32248	2.33813	2.3696	2.34053	2.31731	2.31389	2.32674	2.3216	2.3322	2.33668	2.3171	2.33961	2.32039	2.31047	2.30746	2.29486
1553284_s_at	2.43533	2.39807	2.394	2.40315	2.42761	2.3835	2.40498	2.41458	2.40763	2.44278	2.42724	2.40727	2.44769	2.42601	2.43751	2.45646	2.66665	2.43608	2.40517	2.38432	2.41288	2.43089	2.41226	2.42205
1553285_s_at	2.80305	2.8082	2.79514	2.78904	2.80208	2.7912	2.79073	2.82255	2.79806	2.85041	2.80265	2.79889	2.80796	2.80035	2.81008	2.77717	2.82306	2.81542	2.80624	2.7978	2.79707	2.80405	2.80017	2.79835
1553286_at	3.47861	3.34338	3.7266	3.40801	3.81174	3.26352	3.72242	3.41491	3.55223	3.39715	3.06723	3.45095	3.35399	3.66665	3.26833	3.66786	3.36326	3.10551	3.37367	3.46973	3.55941	3.33486	3.46896	3.65494
1553288_a_at	2.79293	3.14877	2.85555	2.91084	2.89239	3.01815	2.87926	2.96108	2.92944	2.8467	2.92747	2.96942	2.95986	2.82138	3.15683	2.82548	2.96013	2.96404	3.10614	2.94772	2.94532	2.92875	3.18337	2.85992
1553292_s_at	2.96601	3.08541	2.94026	2.93643	3.14186	3.19412	2.82678	3.11256	2.97486	2.97707	3.29869	2.93222	2.89536	3.03934	3.00333	3.00991	2.96708	2.85119	2.98677	3.0407	3.16133	2.93734	2.95964	3.17015
1553293_at	2.40491	2.35709	2.38727	2.3734	2.39553	2.38028	2.38053	2.4141	2.38645	2.39484	2.36635	2.3647	2.35747	2.37747	2.36819	2.40902	2.39131	2.37466	2.40309	2.38961	2.36686	2.37702	2.3608	2.36555
1553295_at	2.71348	2.68805	2.6825	2.6803	2.69388	2.68396	2.6799	2.7024	2.755	2.70496	2.70372	2.68289	2.73869	2.75088	2.71369	2.68395	2.70953	2.69984	2.71046	2.69247	2.68075	2.67996	2.68959	2.67321
1553296_at	2.50027	2.50614	2.49815	2.49175	2.50382	2.49743	2.5091	2.5265	2.50483	2.52898	2.4932	2.50294	2.51226	2.49724	2.49157	2.47417	2.49807	2.49822	2.50966	2.52873	2.47407	2.49542	2.49664	2.46834
1553297_a_at	2.88636	2.82061	2.92941	2.89221	2.8126	2.85296	3.26323	2.79613	2.93093	2.82124	2.82682	2.61756	2.84576	2.79264	2.51992	2.93843	2.83175	2.59683	3.29418	2.83948	2.83382	2.8157	3.04775	2.81212
1553298_at	2.99409	2.89227	2.91777	2.90783	2.95231	2.90512	2.9502	2.93291	2.95403	2.96798	2.93081	2.97354	3.06049	3.01672	2.95526	2.94689	3.05998	2.96816	2.96922	2.88447	2.81785	3.01364	2.95295	2.9441
1553299_at	3.25092	4.26183	3.90097	3.4445	3.77164	3.69565	3.76328	3.47091	4.14607	3.62943	3.53873	4.18911	3.71509	3.72691	3.71947	3.70433	3.73152	3.73235	4.30617	3.61612	3.68144	4.11626	3.61724	3.81953
1553300_a_at	2.54463	2.51882	2.52477	2.52043	2.5273	2.52564	2.51715	2.55141	2.54042	2.55048	2.51889	2.52731	2.53667	2.54379	2.54555	2.52445	2.53541	2.51506	2.5223	2.52669	2.53013	2.54041	2.5316	2.52631
1553301_a_at	2.57623	2.61506	2.5595	2.58583	2.57124	2.5643	2.57255	2.5725	2.63312	2.64663	2.56537	2.58121	2.60379	2.57754	2.56737	2.57122	2.5825	2.57304	2.77794	2.54465	2.58521	2.58384	2.59587	2.55255
1553303_at	2.32637	2.34552	2.34375	2.33033	2.33812	2.35247	2.34135	2.32052	2.34937	2.33477	2.32172	2.31709	2.32068	2.34792	2.32886	2.33007	2.33244	2.33961	2.35229	2.33536	2.33228	2.34338	2.33167	2.33956
1553304_at	3.17338	3.04316	3.12169	3.28896	3.17977	3.25734	3.05387	3.2231	2.96266	2.96984	3.14604	3.40004	3.06776	3.15602	3.06172	3.11804	3.07437	3.06158	3.00343	3.05303	3.03165	3.08852	3.21515	2.96869
1553306_at	2.41375	2.2856	2.32377	2.35998	2.34208	2.33754	2.33506	2.31861	2.30748	2.35401	2.34681	2.3407	2.34864	2.34384	2.36613	2.29829	2.36552	2.35202	2.32824	2.31797	2.34172	2.38516	2.46471	2.34943
1553310_at	2.70589	2.69483	2.67218	2.68828	2.71299	2.71629	2.74079	2.70202	2.69487	2.70789	2.68922	2.71558	2.70993	2.72992	2.69286	2.70298	2.72327	2.72371	2.71763	2.67679	2.66867	2.7122	2.72037	2.71015
1553311_at	2.70886	2.63894	2.67348	2.70077	2.67451	2.67313	2.66662	2.70296	2.67183	2.70622	2.66996	2.64807	2.67039	2.67578	2.65987	2.67719	2.67341	2.66737	2.69208	2.66278	2.62928	2.65624	2.6714	2.64753
1553313_s_at	3.10792	3.00623	2.87806	3.58021	3.40019	3.26159	3.23445	3.06262	2.43784	3.5786	3.89115	2.70918	3.09163	2.74454	2.89764	2.45089	2.99544	2.81787	2.73059	3.65295	2.43316	2.31571	2.88351	3.19099
1553314_a_at	2.43323	2.43571	2.44222	2.44309	2.44442	2.4132	2.44042	2.45277	2.43481	2.47004	2.43425	2.43234	2.4378	2.44603	2.43233	2.43866	2.4517	2.44486	2.39164	2.38427	2.42393	2.43988	2.46203	2.42777
1553315_at	2.78086	2.73155	2.71961	2.71262	2.70367	2.72587	2.67834	2.72738	2.81742	2.74166	2.70447	2.71826	2.77675	2.79521	2.98052	2.68824	2.74404	2.74235	2.7532	2.72209	2.7185	2.8282	2.72504	2.82036
1553316_at	2.49006	2.51705	2.50107	2.49389	2.50136	2.50646	2.50183	2.51152	2.50844	2.5156	2.47307	2.51682	2.51368	2.50327	2.49179	2.49709	2.50416	2.52109	2.5034	2.5234	2.50989	2.49348	2.48869	2.49389
1553317_s_at	2.80512	2.74408	2.77027	2.76335	2.7774	2.74848	2.77382	2.78002	2.77332	2.79521	2.76582	2.76952	2.78851	2.81684	2.77701	2.76216	2.83312	2.78343	2.78046	2.75005	2.75277	2.7961	2.79125	2.78672
1553318_at	2.53694	2.51454	2.51762	2.50767	2.52539	2.52143	2.50982	2.55738	2.53882	2.5444	2.50638	2.51139	2.5306	2.52435	2.52563	2.53213	2.52342	2.54407	2.52502	2.50295	2.50453	2.53739	2.52268	2.53684
1553319_at	2.31877	2.32816	2.32756	2.32336	2.32337	2.32441	2.31833	2.33805	2.33898	2.34266	2.31246	2.30636	2.3069	2.33321	2.30867	2.34687	2.33034	2.31283	2.34944	2.33426	2.30976	2.32074	2.30213	2.30479
1553320_s_at	2.89866	2.84663	2.86315	2.84723	2.87943	2.84982	2.87814	2.90075	2.86848	2.90043	2.85899	2.84782	2.88105	2.90912	2.87489	2.85577	2.91254	2.89483	2.89758	2.85698	2.82365	2.88227	2.8829	2.869
1553321_a_at	2.54631	2.69363	2.59825	2.60374	2.62358	2.59632	2.617	2.66011	2.6077	2.61926	2.61675	2.56967	2.64222	2.59822	2.61413	2.59567	2.73184	2.6325	2.64352	2.70003	2.58055	2.58292	2.5978	2.59467
1553322_s_at	2.6296	2.61693	2.59089	2.90347	2.59687	2.59752	2.61115	2.59571	2.58742	2.61032	2.58076	2.6826	2.63146	2.84671	2.61424	2.63033	2.62026	2.61776	2.60871	2.59447	2.63739	2.6229	2.5825	2.63165
1553323_a_at	2.41305	2.34295	2.36142	2.36584	2.37869	2.36184	2.3691	2.40685	2.37398	2.38956	2.38324	2.3766	2.38877	2.38482	2.38617	2.35349	2.37826	2.37821	2.37852	2.37297	2.36106	2.38904	2.37195	2.47983
1553325_at	2.53415	2.55891	2.53037	2.5272	2.54678	2.52581	2.54515	2.56206	2.56934	2.56849	2.55097	2.56062	2.54526	2.55302	2.559	2.53968	2.56354	2.5591	2.5624	2.51816	2.52817	2.53162	2.55982	2.56176
1553326_at	2.47353	2.47942	2.4788	2.4682	2.45895	2.46556	2.46881	2.48233	2.50965	2.48503	2.47888	2.44996	2.46356	2.46529	2.46905	2.46886	2.45451	2.4531	2.5028	2.479	2.48674	2.457	2.48502	2.47132
1553327_a_at	2.37895	2.33273	2.35653	2.34555	2.33571	2.3476	2.3488	2.36505	2.35867	2.35088	2.34307	2.35063	2.39152	2.36828	2.35883	2.35671	2.37165	2.36521	2.35529	2.34751	2.34811	2.36689	2.35696	2.34581
1553328_a_at	2.4585	2.44476	2.47618	2.44096	2.44951	2.43844	2.452	2.4485	2.47162	2.50386	2.44726	2.43195	2.43055	2.45694	2.43098	2.44292	2.44004	2.47495	2.45718	2.44509	2.41229	2.46732	2.43124	2.44929
1553329_at	2.68892	2.72602	2.69759	2.69563	2.6941	2.67007	2.69942	2.7134	2.70063	2.69484	2.67115	2.69338	2.71748	2.76745	2.6956	2.69179	2.72854	2.70382	2.78841	2.71818	2.71962	2.7073	2.73161	2.71177
1553330_at	2.68511	2.67941	2.67501	2.67524	2.67909	2.64831	2.68847	2.70965	2.68738	2.68022	2.65959	2.68569	2.68794	2.69946	2.6902	2.68562	2.71136	2.7097	2.65998	2.6824	2.65499	2.72525	2.69127	2.74573
1553333_at	2.54467	2.54403	2.53431	2.5305	2.5464	2.53287	2.6234	2.53821	2.56015	2.54805	2.53535	2.54001	2.56059	2.56306	2.54553	2.52682	2.57448	2.56337	2.53916	2.52756	2.51107	2.60026	2.53627	2.52778
1553335_x_at	2.51741	2.51845	2.51332	2.51952	2.5158	2.5023	2.52734	2.52452	2.52416	2.51034	2.48774	2.51176	2.50993	2.52068	2.5113	2.51964	2.51106	2.50438	2.58297	2.52361	2.53249	2.50899	2.5156	2.50709
1553336_a_at	2.56074	2.52299	2.52903	2.52291	2.55038	2.53984	2.55243	2.54419	2.53318	2.55758	2.55649	2.55725	2.54959	2.56239	2.5451	2.53155	2.57819	2.549	2.53037	2.53415	2.52518	2.56738	2.53549	2.54832
1553338_at	2.58169	2.59832	2.56473	2.54569	2.56219	2.86015	2.56897	2.6538	2.57107	2.53066	2.548	2.57066	2.51267	2.56575	2.67067	2.50343	2.61083	2.5384	2.61175	2.6476	2.51766	2.58787	2.51715	2.5664
1553340_s_at	2.1392	2.09313	2.10389	2.12111	2.11127	2.10514	2.10775	2.09805	2.10171	2.13615	2.11041	2.11191	2.12814	2.11618	2.11719	2.10632	2.12476	2.11416	2.10662	2.1134	2.14936	2.12953	2.11238	2.10327
1553341_at	2.24428	2.23572	2.23603	2.23306	2.23972	2.23736	2.23638	2.23507	2.22375	2.23609	2.24101	2.25497	2.26795	2.25749	2.24874	2.25482	2.25945	2.26815	2.21567	2.22894	2.2225	2.25656	2.24931	2.25423
1553344_at	2.67446	2.6576	2.66031	2.67269	2.6572	2.66203	2.65702	2.6829	2.66736	2.7059	2.66727	2.63618	2.6729	2.66876	2.65874	2.67867	2.65202	2.66069	2.67989	2.65956	2.64714	2.64546	2.65645	2.6289
1553346_a_at	2.30479	2.32075	2.30571	2.29011	2.34281	2.33702	2.31693	2.32825	2.30891	2.29788	2.32891	2.29956	2.29604	2.36101	2.29687	2.28196	2.32885	2.30737	2.3239	2.30951	2.29332	2.33269	2.30501	2.35302
1553347_s_at	2.47199	2.4947	2.50418	2.48373	2.48203	2.49901	2.48228	2.52549	2.48459	2.4968	2.46262	2.45511	2.47224	2.5253	2.46465	2.47643	2.46067	2.47492	2.487	2.50195	2.46983	2.45056	2.47389	2.44871
1553348_a_at	2.74354	2.8646	2.77778	2.85284	2.85407	2.69188	2.80612	2.7499	2.83911	2.79254	2.79718	2.79671	2.78257	2.88826	2.75634	2.72054	2.73951	2.7435	2.80282	2.81522	2.87864	2.78208	2.94857	2.76808
1553349_at	3.83061	3.38905	3.40804	3.5351	3.99082	3.90184	3.3369	3.46877	3.9355	3.69726	3.62733	3.27046	4.06647	3.33434	3.40789	3.57418	3.42752	3.27085	3.45718	3.44288	3.44422	3.53198	3.57104	3.42216
1553350_at	2.38331	2.40803	2.40058	2.39805	2.38582	2.38966	2.39474	2.39986	2.40641	2.39622	2.38101	2.39453	2.39652	2.39236	2.39681	2.38587	2.40904	2.39528	2.39539	2.41297	2.3895	2.39811	2.38854	2.38649
1553351_at	2.29881	2.23838	2.27426	2.2692	2.26765	2.2661	2.28042	2.27909	2.26427	2.27155	2.26464	2.26516	2.26238	2.27499	2.26365	2.26001	2.27853	2.26725	2.26854	2.27384	2.26135	2.28042	2.26336	2.25975
1553352_x_at	2.58062	2.57302	2.58145	2.5653	2.56227	2.57936	2.60085	2.55953	2.56831	2.58674	2.55038	2.5911	2.57926	2.57061	2.57928	2.58507	2.57502	2.57191	2.59724	2.58791	2.64348	2.5464	2.57027	2.60569
1553354_a_at	2.46559	2.43782	2.44672	2.45082	2.4179	2.4226	2.42991	2.49557	2.45404	2.50533	2.42477	2.41381	2.44841	2.44879	2.44292	2.47779	2.44061	2.44361	2.47327	2.44383	2.45142	2.41041	2.49567	2.45161
1553355_at	2.38561	2.37731	2.38144	2.3674	2.38887	2.38127	2.39612	2.39412	2.38459	2.38204	2.36944	2.37524	2.38664	2.38515	2.37588	2.3693	2.38083	2.373	2.38534	2.38903	2.4031	2.38727	2.35381	2.38305
1553356_at	2.48038	2.44999	2.46496	2.44622	2.47005	2.52854	2.44567	2.49703	2.48252	2.47909	2.4402	2.43288	2.46298	2.47142	2.44827	2.45632	2.4497	2.43869	2.49595	2.46393	2.4206	2.44925	2.45474	2.45362
1553357_at	2.43235	2.44305	2.43431	2.43469	2.42808	2.42841	2.43139	2.43823	2.44693	2.45798	2.41035	2.42211	2.43569	2.44714	2.43173	2.44159	2.43683	2.44748	2.43215	2.44575	2.4509	2.41933	2.46108	2.44469
1553359_at	2.14819	2.23178	2.19813	2.17251	2.16477	2.1581	2.19054	2.19918	2.20132	2.18036	2.18469	2.19116	2.19923	2.22228	2.2131	2.17902	2.19178	2.19001	2.16742	2.19611	2.19828	2.23075	2.18588	2.20573
1553361_x_at	2.06637	2.109	2.08592	2.05849	2.15976	2.07183	2.07406	2.09304	2.08384	2.07752	2.05946	2.08169	2.0984	2.05127	2.06314	2.09129	2.06421	2.08381	2.07995	2.12016	2.12366	2.08448	2.05959	2.07346
1553362_at	2.67366	2.6463	2.65775	2.66977	2.66593	2.65341	2.65289	2.70665	2.67315	2.67754	2.63012	2.63422	2.64922	2.71191	2.64453	2.65858	2.69712	2.65468	2.68041	2.66695	2.65037	2.6347	2.64446	2.61384
1553363_at	2.76479	2.73602	2.72848	2.73901	2.73949	2.72685	2.74584	2.73241	2.90557	2.74822	2.71961	2.76288	2.76649	2.74035	2.75463	2.7549	2.88219	2.75923	2.74556	2.7165	2.7413	2.72073	2.76236	2.7357
1553364_at	2.57262	2.57358	2.55185	2.56558	2.56107	2.54425	2.56614	2.5847	2.56427	2.63432	2.55191	2.56033	2.57138	2.569	2.56889	2.55936	2.57563	2.58338	2.59246	2.56293	2.5285	2.56845	2.63581	2.56432
1553365_at	2.51147	2.48445	2.47986	2.49334	2.49935	2.47745	2.50525	2.49082	2.484	2.4862	2.51008	2.49639	2.51412	2.53216	2.49994	2.46907	2.53049	2.519	2.48888	2.46342	2.47926	2.56207	2.51956	2.51414
1553366_s_at	2.23568	2.25734	2.23596	2.21513	2.2807	2.24978	2.26218	2.23974	2.24222	2.2299	2.25664	2.24788	2.2845	2.27977	2.2444	2.23647	2.23659	2.25169	2.24504	2.23793	2.24599	2.24586	2.23875	2.23122
1553367_a_at	2.15852	2.22187	2.2066	2.19009	2.18743	2.17808	2.19534	2.17067	2.24048	2.1832	2.17913	2.17855	2.1849	2.20542	2.18026	2.19501	2.20103	2.19911	2.19106	2.19419	2.15438	2.20163	2.20205	2.21454
1553369_at	2.44961	2.41091	2.42591	2.42209	2.42984	2.41361	2.42878	2.4235	2.41956	2.43662	2.43952	2.4317	2.43564	2.43519	2.43475	2.41984	2.44491	2.44826	2.42898	2.41475	2.41548	2.45155	2.44401	2.4408
1553371_at	2.54123	2.54625	2.54778	2.5112	2.53025	2.53714	2.55956	2.56806	2.54193	2.53493	2.5255	2.52228	2.52307	2.57212	2.55326	2.53695	2.54086	2.54689	2.56542	2.53615	2.51867	2.6296	2.52995	2.56115
1553372_at	2.64712	2.66165	2.64416	2.64529	2.65421	2.63758	2.65534	2.63822	2.67751	2.66555	2.63261	2.70859	2.72137	2.68587	2.67184	2.63804	2.669	2.70475	2.6145	2.60216	2.60365	2.66879	2.68805	2.68269
1553373_at	2.62104	2.50293	2.55539	2.55904	2.57017	2.55395	2.54751	2.56473	2.54942	2.57889	2.53947	2.56226	2.62439	2.54979	2.57241	2.53956	2.57675	2.55615	2.54061	2.54672	2.55937	2.56338	2.5577	2.5302
1553374_at	2.68775	2.68023	2.66717	2.66535	2.88756	2.65196	2.66491	2.68299	2.67118	2.67403	2.66438	2.67441	2.68711	2.70332	2.684	2.70874	2.68413	2.69251	2.66686	2.64455	2.64059	2.685	2.67873	2.66318
1553375_at	2.47416	2.48997	2.47885	2.45619	2.46707	2.47091	2.46532	2.47306	2.46651	2.53205	2.46054	2.48992	2.53696	2.47947	2.47545	2.47305	2.49379	2.54536	2.4692	2.45004	2.47653	2.4775	2.47686	2.48736
1553376_a_at	2.69346	2.66956	2.67808	2.6641	2.67649	2.67306	2.67021	2.68993	2.69909	2.67479	2.65687	2.69864	2.69081	2.68361	2.7078	2.66454	2.72479	2.68768	2.68313	2.65815	2.66647	2.67234	2.72535	2.68202
1553378_a_at	2.54598	2.51509	2.51414	2.5376	2.53765	2.52693	2.54949	2.59255	2.54728	2.53761	2.50493	2.52054	2.51927	2.57262	2.52805	2.50778	2.52711	2.52709	2.52191	2.52976	2.51072	2.53892	2.51429	2.52466
1553380_at	2.5077	2.53194	2.5332	2.50847	2.5126	2.50485	2.5211	2.52368	2.52161	2.56145	2.52324	2.51942	2.52202	2.51402	2.51516	2.5318	2.5254	2.52491	2.51357	2.54199	2.4669	2.53318	2.51017	2.5034
1553383_at	2.69495	2.65742	2.66504	2.68789	2.672	2.65515	2.69196	2.67329	2.66434	2.67537	2.67254	2.69389	2.7086	2.68432	2.68259	2.68124	2.73355	2.71028	2.65815	2.64427	2.65892	2.68773	2.70271	2.67862
1553385_at	2.25593	2.32349	2.2893	2.30586	2.26962	2.28409	2.28473	2.26145	2.28187	2.28325	2.26918	2.28694	2.29321	2.26653	2.29958	2.31327	2.29991	2.30598	2.26723	2.29457	2.35013	2.27966	2.3003	2.2785
1553386_at	2.5163	2.43391	2.45074	2.49943	2.46065	2.4646	2.44925	2.68772	2.45054	2.46008	2.46383	2.46252	2.46431	2.47986	2.45422	2.46225	2.51467	2.47108	2.44699	2.43715	2.45897	2.47031	2.46094	2.49594
1553387_at	2.79828	2.79155	2.77576	2.79014	2.79149	2.79035	2.76708	2.81447	2.92621	2.80116	2.7812	2.78457	2.81151	2.78688	2.78145	2.87097	2.82286	2.78448	2.79338	2.76286	2.74968	2.79151	2.77301	2.77739
1553388_at	2.40533	2.38307	2.39462	2.38686	2.39506	2.38004	2.39112	2.38948	2.41377	2.41764	2.38631	2.36544	2.38	2.39481	2.41573	2.38608	2.38429	2.37616	2.41194	2.40205	2.38715	2.39387	2.37656	2.38852
1553389_at	2.68983	2.70887	2.70176	2.71712	2.69963	2.68348	2.7094	2.70661	2.70058	2.73617	2.68867	2.66529	2.70357	2.68934	2.68612	2.67791	2.69789	2.69906	2.72456	2.70412	2.67834	2.70181	2.65785	2.70402
1553390_at	2.49285	2.46794	2.478	2.46386	2.47982	2.48723	2.4655	2.48079	2.45978	2.4633	2.50805	2.4889	2.49105	2.48345	2.53265	2.46358	2.49508	2.50009	2.4663	2.44256	2.43953	2.50472	2.48857	2.51371
1553391_at	2.41406	2.42494	2.42359	2.40614	2.42755	2.40557	2.43096	2.41572	2.41645	2.4173	2.40273	2.41088	2.42244	2.42076	2.4144	2.41868	2.46121	2.42125	2.44223	2.43205	2.42153	2.42273	2.42047	2.41513
1553392_at	4.12053	4.96502	4.79153	5.11572	3.78504	5.05572	5.04311	4.68578	3.69538	5.22321	4.876	4.26591	4.08237	3.37442	4.58557	4.2676	3.25032	4.39005	3.33346	5.64742	4.84601	4.25749	4.31355	4.64521
1553394_a_at	2.53257	2.5528	2.53121	2.54403	2.54839	2.52855	2.55907	2.53628	2.54056	2.53636	2.55452	2.54945	2.55742	2.56165	2.53958	2.52261	2.55694	2.5567	2.54409	2.51769	2.51025	2.58806	2.54935	2.56839
1553395_a_at	2.69121	2.6503	2.66263	2.66999	2.66369	2.66047	2.66327	2.69887	2.66955	2.68314	2.72647	2.68119	2.63687	2.67365	2.64877	2.64722	2.67264	2.68023	2.68189	2.68084	2.66613	2.65833	2.64436	2.66981
1553396_a_at	3.39784	2.76257	3.01409	3.02515	3.04615	3.17976	3.03677	3.1786	2.99129	3.04199	3.54486	3.09421	3.07677	3.03559	3.12767	3.03693	3.10505	3.02908	2.98662	2.96221	3.02571	3.02199	3.03137	3.04871
1553397_at	2.41533	2.36582	2.34281	2.35669	2.38211	2.39516	2.41906	2.42499	2.38291	2.39468	2.6351	2.38985	2.35948	2.42109	2.36376	2.37057	2.52274	2.36319	2.3986	2.41232	2.31838	2.36236	2.35666	2.36058
1553398_at	2.43344	2.42837	2.43381	2.43897	2.45596	2.42016	2.45021	2.43376	2.43565	2.44641	2.41793	2.4233	2.41996	2.43431	2.41266	2.40394	2.4354	2.43161	2.47006	2.43884	2.39954	2.43426	2.40491	2.41366
1553399_a_at	2.17343	2.18694	2.15254	2.15187	2.18857	2.20654	2.19129	2.16674	2.17255	2.12308	2.23667	2.17724	2.18897	2.21884	2.18873	2.16799	2.19909	2.20179	2.16503	2.1563	2.17109	2.22604	2.18636	2.2061
1553400_a_at	2.70245	2.70956	2.68213	2.68999	2.70958	2.65055	2.72916	2.72067	2.66364	2.76947	2.82653	2.66863	2.66587	2.71794	2.68036	2.64692	2.70716	2.6924	2.69604	2.66721	2.78568	2.71996	2.67601	2.71092
1553401_at	2.85995	2.8362	2.85892	2.82004	2.8056	2.82475	2.81234	2.99242	2.82614	2.94787	2.81075	2.79631	2.84409	2.84332	2.83024	2.82316	2.82269	2.85462	2.84855	2.86369	2.81721	2.80445	2.8199	2.80257
1553402_a_at	2.80051	3.00048	2.94576	2.82344	2.85251	2.89422	2.91211	2.94901	2.84378	2.98712	2.90067	2.88829	2.90897	2.89528	2.87413	2.81264	2.91312	2.95628	2.93633	2.90382	2.83986	2.90987	2.88223	2.8823
1553403_at	2.42822	2.39931	2.39927	2.41937	2.41945	2.40129	2.41345	2.42159	2.40591	2.40862	2.41565	2.43257	2.43075	2.44644	2.42419	2.41787	2.43868	2.43959	2.39677	2.37551	2.4081	2.43233	2.42196	2.42993
1553405_a_at	2.64675	2.62362	2.60732	2.60943	2.63409	2.64029	2.62414	2.62815	2.61154	2.63112	2.65045	2.6434	2.63534	2.72597	2.72248	2.62575	2.6828	2.64595	2.61977	2.621	2.62013	2.64429	2.64159	2.62742
1553407_at	2.92088	2.9067	2.85197	2.85376	2.96536	3.1483	2.88805	3.04787	2.88456	2.90132	2.8809	2.88003	2.92774	2.91884	2.90741	2.92058	2.89467	2.88752	2.84583	2.86466	2.89121	2.88532	2.87685	2.87973
1553409_at	2.57569	2.51927	2.53658	2.54676	2.54998	2.5386	2.54466	2.56256	2.56161	2.5601	2.53929	2.54232	2.5452	2.55977	2.54125	2.52735	2.56287	2.5517	2.55	2.54632	2.53676	2.55502	2.53786	2.5427
1553410_a_at	2.35993	2.34536	2.3551	2.35229	2.3521	2.34655	2.36371	2.36909	2.34896	2.37255	2.34433	2.34429	2.34967	2.3606	2.34885	2.34495	2.3499	2.35116	2.35401	2.35035	2.33435	2.36411	2.3489	2.32881
1553411_s_at	2.45299	2.41493	2.42282	2.42556	2.46782	2.4243	2.42515	2.44153	2.435	2.4534	2.43769	2.44093	2.43441	2.43534	2.42639	2.41462	2.45197	2.43563	2.42504	2.43328	2.4143	2.43469	2.43144	2.42689
1553412_at	2.55822	2.56663	2.53313	2.56022	2.56012	2.52993	2.55509	2.52653	2.52534	2.55218	2.55732	2.60282	2.60327	2.57565	2.61007	2.56819	2.61955	2.60949	2.53446	2.52993	2.56545	2.59353	2.60796	2.5972
1553413_at	2.31903	2.31322	2.31886	2.30378	2.32159	2.30835	2.32127	2.31772	2.31761	2.32578	2.31535	2.31261	2.32903	2.34289	2.30888	2.30322	2.31801	2.32197	2.32824	2.30551	2.29725	2.32199	2.31617	2.30931
1553415_at	2.91423	2.88843	2.89416	2.90313	2.89888	2.89541	2.89208	2.95253	2.91043	2.94566	2.88154	2.88082	2.92607	2.91092	2.89745	2.88012	2.97235	2.93057	2.90375	2.87806	2.85008	2.87924	2.87431	2.85332
1553417_at	2.30239	2.2873	2.2978	2.29074	2.28258	2.28439	2.27788	2.29999	2.29898	2.29457	2.32715	2.2895	2.30837	2.28888	2.2992	2.28427	2.31367	2.2927	2.27851	2.27005	2.29052	2.28832	2.31359	2.29542
1553418_a_at	2.30439	2.27279	2.29386	2.27715	2.29393	2.28454	2.2873	2.27633	2.28304	2.2823	2.29621	2.2917	2.3045	2.35324	2.30197	2.28795	2.31459	2.29552	2.28497	2.27353	2.2661	2.30494	2.29841	2.30164
1553420_at	2.48106	2.47538	2.47853	2.46014	2.47894	2.47618	2.46746	2.5062	2.47112	2.49958	2.46368	2.46012	2.48675	2.49088	2.47947	2.48901	2.48141	2.45791	2.48272	2.47045	2.4798	2.48306	2.47705	2.46244
1553422_s_at	3.90414	4.22774	3.32019	4.50186	3.53887	4.88187	4.79821	4.07832	3.53091	4.62521	4.05281	4.25364	3.80271	3.33604	4.23417	3.39325	3.93687	3.79072	4.29303	4.66078	3.74135	4.16766	3.83447	3.34807
1553423_a_at	2.89661	2.88473	2.86138	2.8718	2.89219	2.85939	2.91487	2.89164	2.88754	2.98824	2.88662	2.89399	2.89528	2.93722	2.88883	2.88288	2.93698	2.93258	2.88113	2.85632	2.85592	2.9141	2.8877	2.88208
1553424_at	2.63109	2.60527	2.62125	2.62055	2.6127	2.61828	2.60737	2.62964	2.63043	2.63685	2.60508	2.62526	2.62004	2.63342	2.61552	2.59905	2.63374	2.62283	2.61536	2.62607	2.57245	2.61751	2.62644	2.61597
1553425_at	2.64899	2.76889	2.71002	2.68702	2.69237	2.69062	2.70889	2.7255	2.71026	2.7374	2.70514	2.69446	2.71049	2.74699	2.69845	2.70804	2.71731	2.71034	2.70987	2.68846	2.74278	2.71316	2.71125	2.71419
1553426_at	2.62414	2.60522	2.60544	2.60166	2.62977	2.60419	2.60329	2.6164	2.60789	2.62379	2.58315	2.59483	2.59778	2.58108	2.59494	2.60034	2.60545	2.60097	2.58813	2.72293	2.54405	2.71666	2.59711	2.59421
1553427_at	2.18079	2.14459	2.19567	2.14324	2.16576	2.14866	2.16488	2.16837	2.16879	2.15596	2.15459	2.17022	2.16219	2.17328	2.16528	2.14818	2.17914	2.17576	2.1454	2.14925	2.13097	2.21256	2.16068	2.18062
1553428_at	2.63127	2.6078	2.61849	2.61075	2.62154	2.59999	2.61461	2.63326	2.62551	2.65257	2.60386	2.59883	2.60198	2.64963	2.6135	2.61985	2.63749	2.61943	2.64648	2.62455	2.58828	2.63217	2.62031	2.60431
1553429_at	2.43385	2.39046	2.40888	2.3982	2.41366	2.39677	2.4026	2.39867	2.38056	2.41427	2.42627	2.42279	2.42821	2.43527	2.42018	2.40053	2.44316	2.43089	2.42364	2.39719	2.38899	2.44528	2.42286	2.43223
1553430_a_at	2.2885	2.28143	2.27987	2.28353	2.2868	2.29553	2.30349	2.29614	2.29857	2.30653	2.29196	2.27866	2.26546	2.30197	2.26922	2.28025	2.30142	2.28501	2.29147	2.26409	2.27503	2.29429	2.27601	2.30226
1553432_s_at	2.30163	2.34246	2.31672	2.31189	2.34966	2.32015	2.33626	2.32106	2.31576	2.31612	2.32317	2.32858	2.32645	2.33409	2.32908	2.31853	2.35015	2.35226	2.31444	2.30245	2.28951	2.33463	2.32952	2.35495
1553433_at	2.81442	2.75025	2.7855	2.77576	2.77605	2.78574	2.78208	2.79709	2.78884	2.7915	2.76476	2.79661	2.78177	2.78611	2.77784	2.75912	2.78989	2.82584	2.78676	2.76504	2.77224	2.76769	2.77481	2.77833
1553434_at	2.5949	2.56772	2.58915	2.55987	2.56745	2.5895	2.58375	2.61017	2.61166	2.59863	2.57847	2.57596	2.54898	2.58402	2.57868	2.57345	2.59828	2.58152	2.60537	2.58732	2.53962	2.58047	2.57421	2.55889
1553435_at	2.25081	2.26093	2.26274	2.2547	2.24516	2.25108	2.26106	2.26322	2.25743	2.27431	2.23993	2.25306	2.2722	2.27037	2.25638	2.27154	2.27148	2.26587	2.24628	2.26708	2.25003	2.24386	2.24374	2.22926
1553436_at	2.44937	2.46063	2.45865	2.44875	2.45511	2.47002	2.45176	2.48682	2.47551	2.47247	2.43143	2.42973	2.42875	2.44309	2.432	2.43792	2.44801	2.45119	2.46829	2.45676	2.45147	2.45351	2.43913	2.44741
1553437_at	2.41949	2.45114	2.41167	2.41453	2.45083	2.4071	2.45213	2.43771	2.42301	2.45133	2.43861	2.51145	2.44057	2.41527	2.43596	2.43809	2.47023	2.46103	2.42198	2.42079	2.44114	2.45977	2.44889	2.62297
1553438_at	2.43213	2.42447	2.38641	2.41334	2.58264	2.38447	2.35745	2.39426	2.39716	2.41042	2.64534	2.37822	2.38997	2.38692	2.45287	2.62869	2.48166	2.3626	2.39338	2.38657	2.45392	2.41448	2.38495	2.38345
1553439_at	2.43994	2.43703	2.4299	2.41278	2.4361	2.41765	2.44525	2.45611	2.4439	2.4362	2.47177	2.41044	2.45762	2.42736	2.42577	2.43305	2.45327	2.43621	2.44741	2.43614	2.39594	2.48962	2.42269	2.42301
1553440_at	2.6654	2.61988	2.63984	2.61091	2.63442	2.63377	2.63827	2.716	2.6593	2.6642	2.64773	2.62391	2.62573	2.6352	2.62269	2.60582	2.64911	2.6375	2.64373	2.67809	2.6165	2.6272	2.62461	2.63524
1553441_at	2.78999	2.77292	2.75019	2.78753	2.78715	2.75816	2.7975	2.79675	2.77395	2.80139	2.76855	2.77992	2.8167	2.79168	2.84099	2.78188	2.84065	2.81321	2.77231	2.7487	2.71992	2.77783	2.79006	2.75658
1553442_a_at	2.48968	2.51326	2.50455	2.49039	2.50464	2.49643	2.50651	2.49453	2.49568	2.50907	2.49897	2.4911	2.50674	2.529	2.50603	2.50068	2.52173	2.50623	2.52751	2.48828	2.49965	2.50475	2.49017	2.50032
1553443_at	2.45328	2.45285	2.45331	2.45544	2.45676	2.46324	2.44702	2.46088	2.47845	2.48394	2.44073	2.43505	2.43411	2.4418	2.43758	2.44242	2.45164	2.43629	2.4622	2.44942	2.43636	2.47234	2.42791	2.43494
1553444_a_at	2.17657	2.16227	2.17316	2.14471	2.16616	2.15294	2.16827	2.15984	2.17006	2.17437	2.17655	2.17273	2.18282	2.1899	2.16774	2.14413	2.18608	2.18494	2.15131	2.16756	2.1804	2.18347	2.17477	2.1829
1553446_at	2.74796	2.76493	2.77014	2.76624	2.7388	2.79927	2.72725	2.79818	2.74528	2.80033	2.72683	2.7287	2.73039	2.73575	2.73119	2.75561	2.74514	2.73985	2.78577	2.78908	2.74827	2.71594	2.7176	2.70529
1553447_at	2.48758	2.46898	2.47344	2.48078	2.47584	2.47334	2.46843	2.50217	2.47737	2.48956	2.47999	2.46869	2.46533	2.46854	2.48038	2.47027	2.47878	2.49693	2.47332	2.46422	2.46719	2.48249	2.47	2.4616
1553448_at	2.47185	2.47825	2.4806	2.47475	2.47122	2.47023	2.47193	2.49512	2.499	2.50599	2.46069	2.47636	2.46598	2.46611	2.46208	2.47241	2.47141	2.46844	2.48178	2.47551	2.46492	2.46876	2.45566	2.47284
1553449_at	2.19108	2.14497	2.14958	2.24537	2.15994	2.13923	2.14657	2.13849	2.19355	2.17329	2.17193	2.1724	2.18485	2.17761	2.18136	2.16172	2.18477	2.18039	2.13724	2.13531	2.14292	2.18353	2.17139	2.18362
1553450_s_at	2.60906	2.51596	2.54425	2.53747	2.56828	2.54684	2.54959	2.60672	2.5821	2.55941	2.56315	2.57691	2.56638	2.57271	2.56562	2.53586	2.57451	2.58375	2.5493	2.555	2.51782	2.58483	2.56932	2.58036
1553451_at	2.49857	2.53343	2.51743	2.52364	2.51078	2.50012	2.52182	2.51843	2.52138	2.5138	2.51947	2.5069	2.52309	2.50082	2.50762	2.49327	2.51504	2.53953	2.53378	2.5091	2.48312	2.53582	2.49897	2.51087
1553452_at	2.48101	2.54694	2.50956	2.50832	2.51142	2.51026	2.52525	2.53978	2.53071	2.52037	2.48793	2.51019	2.49888	2.51521	2.50727	2.47409	2.51433	2.50979	2.53233	2.52584	2.52436	2.50395	2.50279	2.51302
1553453_at	2.65395	2.61856	2.63849	2.62307	2.62056	2.63686	2.64831	2.65665	2.64944	2.66054	2.63801	2.62269	2.61891	2.66107	2.62344	2.62835	2.65295	2.64426	2.66154	2.61611	2.60456	2.64919	2.63832	2.61939
1553454_at	2.5504	2.50232	2.52594	2.51776	2.53254	2.52867	2.52482	2.52799	2.54383	2.53998	2.51198	2.52983	2.52349	2.55456	2.52826	2.50594	2.54783	2.53235	2.54393	2.51708	2.49689	2.53994	2.51122	2.55433
1553456_at	2.45992	2.42978	2.44218	2.43637	2.44893	2.43323	2.44062	2.45905	2.43678	2.44629	2.44331	2.44078	2.43702	2.44513	2.43906	2.43734	2.45679	2.44971	2.45704	2.4458	2.44646	2.44175	2.45458	2.43542
1553457_at	2.40089	2.40319	2.3954	2.38357	2.41741	2.4013	2.41131	2.42348	2.40679	2.38588	2.39872	2.40511	2.40078	2.40698	2.39911	2.38519	2.40848	2.41154	2.43017	2.39196	2.37835	2.41025	2.39799	2.38878
1553458_at	2.29095	2.21071	2.25485	2.24044	2.24601	2.26897	2.27294	2.28243	2.2555	2.25638	2.251	2.24025	2.25219	2.26418	2.2435	2.23578	2.25331	2.24658	2.2644	2.25331	2.22238	2.23916	2.23627	2.25981
1553459_at	2.37338	2.34751	2.35788	2.36568	2.35168	2.36651	2.35572	2.36984	2.35889	2.37438	2.36194	2.35597	2.34871	2.3595	2.34865	2.36062	2.365	2.34589	2.366	2.35937	2.3603	2.38581	2.34562	2.35089
1553460_at	2.3185	2.29082	2.30265	2.31664	2.29902	2.29779	2.32496	2.30195	2.30894	2.3072	2.29859	2.31198	2.31095	2.30544	2.3099	2.31464	2.30824	2.31014	2.30371	2.28745	2.29494	2.31232	2.31243	2.30773
1553461_at	2.60485	2.52037	2.57137	2.55539	2.55735	2.56124	2.5953	2.58007	2.56088	2.62627	2.56014	2.55855	2.5435	2.56596	2.55726	2.54841	2.55959	2.55659	2.56577	2.56037	2.53624	2.55791	2.55141	2.5434
1553462_at	2.9521	2.85934	2.88792	2.91384	2.89556	2.88854	2.88869	2.88949	2.88493	2.92937	2.89278	2.92316	2.96039	2.92642	2.93425	2.88713	2.96245	2.94431	2.87728	2.86359	2.85043	2.9345	2.94446	2.89126
1553464_at	2.33277	2.36643	2.35764	2.3536	2.34343	2.34842	2.35651	2.3577	2.35792	2.34114	2.33945	2.36018	2.35278	2.35764	2.34891	2.33364	2.3454	2.3412	2.36635	2.35099	2.34532	2.33781	2.35099	2.34427
1553465_a_at	2.43687	2.43532	2.43801	2.42878	2.45067	2.42395	2.42949	2.43553	2.44225	2.44178	2.41214	2.43574	2.44672	2.4402	2.45125	2.46168	2.43464	2.43122	2.44183	2.43861	2.44015	2.42335	2.43138	2.42939
1553466_at	2.31967	2.27487	2.29857	2.30526	2.29426	2.29095	2.2809	2.29095	2.29727	2.3274	2.33111	2.26642	2.27562	2.29699	2.29163	2.28721	2.2942	2.28031	2.3034	2.28713	2.28405	2.29274	2.30576	2.26567
1553467_at	2.31072	2.26929	2.29765	2.27585	2.28508	2.29037	2.28037	2.30233	2.30457	2.30857	2.29513	2.27203	2.27765	2.30414	2.28682	2.30355	2.27628	2.27725	2.31338	2.30376	2.26028	2.28051	2.28083	2.27127
1553468_at	2.49898	2.47505	2.47286	2.48245	2.48185	2.47791	2.50009	2.49564	2.50066	2.50744	2.47824	2.50795	2.48313	2.48796	2.48124	2.46491	2.50228	2.49994	2.51496	2.47513	2.44137	2.49481	2.5045	2.46954
1553470_at	2.42963	2.32677	2.36858	2.34499	2.37997	2.36264	2.39343	2.38441	2.36953	2.39225	2.34367	2.37649	2.39051	2.41081	2.37966	2.37811	2.42064	2.39182	2.36153	2.45407	2.38768	2.36164	2.37837	2.37714
1553471_at	2.59012	2.58001	2.57887	2.56311	2.55805	2.57874	2.56084	2.57407	2.57566	2.59578	2.55239	2.59468	2.61022	2.57476	2.5887	2.57034	2.59158	2.58753	2.58218	2.58132	2.54574	2.7068	2.58181	2.60028
1553472_at	3.0061	2.90878	2.93023	2.9225	2.97185	2.92476	2.9803	2.97673	2.97659	3.00367	2.9339	2.9672	2.96073	3.00552	2.97639	2.9489	2.97744	2.95995	3.00584	2.92265	2.92365	2.98957	2.93995	2.94554
1553474_at	2.80234	2.73425	2.73017	2.74543	2.77744	2.75407	2.77516	2.77051	2.76593	2.77537	2.74883	2.78556	2.81563	2.82658	2.78864	2.74685	2.85195	2.80891	2.75804	2.71267	2.71413	2.81373	2.81314	2.7875
1553475_at	2.58845	2.50654	2.53468	2.55067	2.55375	2.5265	2.55281	2.54557	2.5476	2.55834	2.53926	2.54444	2.54462	2.58452	2.54731	2.53291	2.56393	2.5614	2.55607	2.58437	2.50384	2.5673	2.53873	2.57945
1553478_at	2.70768	2.64357	2.67386	2.66943	2.65969	2.65671	2.67044	2.718	2.66935	2.70557	2.69615	2.64975	2.66904	2.71123	2.66656	2.63983	2.65603	2.69249	2.66888	2.66246	2.61987	2.7107	2.67136	2.69558
1553479_at	2.14756	2.13696	2.14061	2.12084	2.14584	2.13158	2.15112	2.15258	2.14418	2.14121	2.19233	2.13458	2.13195	2.1744	2.13798	2.11452	2.14693	2.14671	2.14838	2.13559	2.11322	2.15796	2.13523	2.14765
1553482_at	2.68828	2.68318	2.67757	2.66628	2.69843	2.67504	2.6981	2.68528	2.68208	2.70342	2.67982	2.67639	2.6701	2.68772	2.69043	2.6659	2.70862	2.69871	2.70235	2.67933	2.66953	2.71697	2.67623	2.73787
1553483_at	2.15593	2.16079	2.13284	2.14028	2.17472	2.13213	2.15423	2.13375	2.13129	2.12981	2.16726	2.17024	2.16759	2.16846	2.21422	2.15259	2.19432	2.23583	2.13582	2.12948	2.1573	2.1954	2.15604	2.17084
1553484_at	2.56574	2.52793	2.53868	2.53525	2.53874	2.5327	2.53664	2.56397	2.54162	2.54872	2.54604	2.5581	2.54308	2.56112	2.53421	2.52501	2.56781	2.56413	2.58672	2.55741	2.49717	2.56588	2.55498	2.57261
1553485_at	2.70374	2.58203	2.6348	2.64367	2.62987	2.64363	2.64185	2.65047	2.65252	2.64738	2.64504	2.61354	2.64084	2.67742	2.62294	2.65098	2.65271	2.66044	2.63684	2.6438	2.63809	2.66408	2.63176	2.63464
1553486_a_at	2.5149	2.5234	2.51641	2.5134	2.5124	2.50951	2.54102	2.53057	2.54291	2.54053	2.47589	2.50977	2.51069	2.53907	2.50201	2.51988	2.49885	2.51141	2.51783	2.53542	2.53372	2.55077	2.50308	2.4808
1553488_at	2.26948	2.29323	2.26885	2.28165	2.27661	2.26937	2.2722	2.30074	2.25481	2.28889	2.26414	2.30071	2.29992	2.29853	2.30076	2.29152	2.31025	2.3186	2.28216	2.25315	2.28488	2.26875	2.28848	2.31495
1553489_a_at	2.22261	2.2404	2.23351	2.22976	2.22936	2.22614	2.2287	2.22497	2.22608	2.22121	2.23844	2.24128	2.24585	2.23116	2.23388	2.21881	2.2436	2.2474	2.20583	2.22653	2.21982	2.25802	2.23725	2.25838
1553491_at	2.33029	2.36894	2.34168	2.35494	2.34033	2.33158	2.35044	2.34142	2.32798	2.35608	2.35929	2.37074	2.37426	2.34405	2.36041	2.33371	2.39686	2.36254	2.34314	2.30729	2.3379	2.38044	2.3747	2.35705
1553492_a_at	2.38993	2.36725	2.35816	2.38214	2.38204	2.37125	2.37327	2.38145	2.36872	2.39582	2.36628	2.38238	2.38632	2.42232	2.37706	2.36215	2.39386	2.39978	2.40247	2.35543	2.36284	2.3927	2.37488	2.38199
1553493_a_at	2.86173	2.71941	3.02485	2.79701	2.78463	2.72295	2.7854	2.76145	2.73808	2.79299	2.69289	2.82123	2.82259	2.8	2.8099	2.80955	2.87517	2.83584	2.74744	2.72178	2.7366	2.84042	2.8196	2.81037
1553494_at	2.76892	2.74495	2.7358	2.74792	2.77111	2.74913	2.75859	2.77564	2.75587	2.77409	2.74898	2.7431	2.76131	2.76333	2.76203	2.75398	2.78014	2.77653	2.78138	2.73568	2.71915	2.75762	2.75859	2.74733
1553497_at	2.59315	2.58213	2.60544	2.58381	2.59193	2.59668	2.59964	2.59901	2.59974	2.61049	2.57086	2.57913	2.57181	2.60077	2.56975	2.5891	2.58912	2.59136	2.59666	2.59673	2.57795	2.56528	2.57486	2.54859
1553498_at	2.73252	2.72466	2.72805	2.73735	2.72211	2.73472	2.69995	2.73511	2.71589	2.76552	2.80681	2.70992	2.72519	2.69771	2.7354	2.7355	2.74495	2.72798	2.72037	2.69584	2.69588	2.70114	2.71015	2.72659
1553499_s_at	2.20688	2.27471	2.23542	2.232	2.24167	2.25387	2.23632	2.23977	2.2335	2.22706	2.26834	2.25445	2.23934	2.25799	2.24568	2.23513	2.36655	2.24399	2.2435	2.2251	2.2441	2.24569	2.2336	2.2292
1553500_at	2.72302	2.69705	2.70018	2.71347	2.71983	2.7248	2.71746	2.73471	2.7061	2.73792	2.70396	2.71405	2.69456	2.72542	2.70326	2.68059	2.73236	2.70327	2.73182	2.70156	2.67221	2.71528	2.6975	2.70874
1553502_a_at	2.50385	2.50079	2.47777	2.48745	2.50765	2.47387	2.5148	2.48991	2.48495	2.48884	2.50354	2.53181	2.5502	2.54077	2.526	2.50136	2.53482	2.53166	2.48514	2.47785	2.50283	2.53969	2.50965	2.51853
1553504_at	2.61708	2.50827	2.52132	2.55964	2.55241	2.54344	2.79833	2.53655	2.5552	2.61301	2.57843	2.58805	2.60785	2.55807	2.65699	2.58131	2.60259	2.56762	2.54716	2.52719	2.47306	2.56545	2.59762	2.54192
1553505_at	2.50797	2.51043	2.50903	2.49145	2.48972	2.49778	2.49187	2.51921	2.5082	2.50325	2.51197	2.4918	2.49289	2.50471	2.58651	2.48743	2.50592	2.53961	2.51899	2.50111	2.47965	2.50897	2.48871	2.4926
1553506_at	2.38781	2.38191	2.3782	2.38861	2.38382	2.37008	2.37786	2.38994	2.37672	2.38749	2.39202	2.41521	2.39227	2.42238	2.38885	2.38527	2.41577	2.39493	2.3871	2.38647	2.36692	2.38656	2.38772	2.40542
1553507_a_at	2.20362	2.17595	2.19273	2.18413	2.20141	2.19213	2.19152	2.19794	2.19778	2.1883	2.18372	2.18242	2.19634	2.2043	2.17746	2.20151	2.18977	2.18034	2.20536	2.19092	2.19503	2.18262	2.17028	2.25586
1553508_at	2.51408	2.4977	2.4783	2.48752	2.50106	2.48905	2.48676	2.53477	2.50666	2.49987	2.49227	2.50271	2.61292	2.52264	2.50525	2.48349	2.49749	2.51135	2.47397	2.47959	2.49815	2.49294	2.5306	2.50702
1553510_s_at	3.69084	3.54299	3.46655	3.36076	3.38466	3.48107	3.91115	3.55437	3.48446	3.86581	3.33837	3.80818	3.57603	3.77761	3.74742	4.23	3.81269	3.66445	3.62968	3.91866	3.80105	3.91939	3.67804	3.64448
1553511_at	1.96244	1.95409	1.97191	1.94936	1.95788	1.95755	1.95441	1.96482	1.94837	1.94774	1.97668	1.95334	1.95469	1.978	1.95715	1.95227	1.96808	1.96981	1.9495	1.95012	1.93196	1.99106	1.95367	1.97255
1553512_at	2.26865	2.27682	2.26368	2.2593	2.28402	2.2631	2.27768	2.27343	2.27523	2.26702	2.26187	2.2855	2.27475	2.2948	2.27865	2.2935	2.28106	2.28318	2.26818	2.26771	2.27281	2.29522	2.27558	2.27863
1553513_at	2.57706	2.60537	2.58126	2.56275	2.67007	2.56413	2.58892	2.57045	2.57651	2.5964	2.56484	2.59129	2.60757	2.62732	2.58172	2.58955	2.59728	2.60296	2.57975	2.58601	2.59013	2.63098	2.59385	2.58446
1553514_a_at	2.54416	2.53857	2.54946	2.52505	2.54875	2.51457	2.55563	2.54192	2.5469	2.54179	2.52525	2.57323	2.54276	2.55559	2.5698	2.53558	2.61965	2.57922	2.53529	2.49322	2.53388	2.56203	2.55187	2.55619
1553515_at	2.44285	2.41595	2.42364	2.40193	2.41694	2.41528	2.42252	2.45044	2.40569	2.40865	2.42289	2.43051	2.41986	2.40273	2.49503	2.40142	2.42654	2.43326	2.45465	2.42085	2.42887	2.43563	2.43671	2.42962
1553517_at	2.36609	2.35531	2.34396	2.35954	2.37335	2.34021	2.37031	2.33105	2.33694	2.35827	2.39387	2.3909	2.3959	2.36743	2.38247	2.3488	2.37671	2.40538	2.33679	2.34047	2.32267	2.37546	2.37496	2.3519
1553518_at	2.38805	2.31059	2.35842	2.34966	2.34789	2.33808	2.36626	2.36312	2.35911	2.33016	2.34228	2.39733	2.38323	2.35385	2.34782	2.35021	2.34925	2.34546	2.32074	2.35668	2.33439	2.36293	2.34912	2.33304
1553519_at	2.77078	2.71819	2.71954	2.74454	2.73807	2.72579	2.74522	2.73954	2.72079	2.77467	2.71615	2.74595	2.78727	2.75635	2.7526	2.74303	2.78297	2.79426	2.71941	2.70882	2.73185	2.74671	2.79176	2.73683
1553521_at	2.68762	2.627	2.65655	2.65635	2.64435	2.65168	2.64691	2.68908	2.68131	2.66069	2.63436	2.67147	2.70082	2.65912	2.64239	2.66144	2.68821	2.66812	2.67217	2.6701	2.59781	2.64831	2.643	2.62309
1553523_at	2.37659	2.3899	2.36941	2.37835	2.37844	2.36497	2.49938	2.38136	2.37643	2.41863	2.40056	2.37745	2.42571	2.43004	2.37307	2.38479	2.39101	2.38351	2.37283	2.37617	2.38383	2.38423	2.36451	2.38298
1553524_at	2.66173	2.63428	2.64443	2.66839	2.64978	2.62806	2.64842	2.64199	2.6403	2.6574	2.62808	2.64194	2.66304	2.67634	2.63777	2.6343	2.6597	2.66304	2.62719	2.6579	2.63629	2.67465	2.64992	2.64462
1553525_at	2.25442	2.24526	2.24125	2.24241	2.24301	2.24997	2.25609	2.25325	2.24962	2.25205	2.23848	2.24322	2.25967	2.27534	2.2481	2.24929	2.25622	2.2702	2.2511	2.24247	2.24542	2.25588	2.25445	2.26058
1553526_at	2.46258	2.51156	2.49064	2.49809	2.47997	2.48529	2.47966	2.49493	2.48498	2.48664	2.46644	2.497	2.48917	2.47636	2.48175	2.48913	2.48538	2.47226	2.49109	2.49077	2.51148	2.47947	2.49004	2.4762
1553527_at	2.31147	2.31038	2.30673	2.30707	2.33034	2.3021	2.32342	2.31095	2.31075	2.32529	2.30333	2.3143	2.29001	2.3051	2.29677	2.31809	2.32548	2.32201	2.30727	2.33355	2.30128	2.33102	2.29645	2.31857
1553528_a_at	3.00978	3.20747	2.98207	3.16884	3.05644	3.02055	3.214	3.02579	3.13915	3.06011	3.37624	3.17529	3.05721	3.0676	3.2017	3.0003	3.06401	3.06568	3.20306	3.04991	3.12134	3.1568	3.05297	3.22622
1553529_at	2.21836	2.19949	2.22149	2.19369	2.20564	2.19842	2.20318	2.21315	2.21113	2.22755	2.20663	2.20833	2.23179	2.23974	2.20273	2.20069	2.20433	2.20192	2.21594	2.20997	2.19115	2.21667	2.19483	2.21039
1553530_a_at	7.39837	7.49306	6.84379	7.59291	6.93571	7.35468	7.56332	6.79947	7.47273	7.64299	7.35793	8.00277	7.76605	7.94479	7.48541	7.64705	7.89219	7.3471	7.46857	7.65323	8.27031	7.89546	7.24503	7.62957
1553531_at	2.56112	2.60839	2.56108	2.53297	2.56325	2.61307	2.55373	2.55039	2.57594	2.59516	2.74521	2.56872	2.57539	2.56307	2.69514	2.59951	2.57098	2.57914	2.54054	2.55249	2.57136	2.54806	2.55704	2.53799
1553532_a_at	2.29673	2.30572	2.29198	2.29623	2.31038	2.28792	2.29973	2.29573	2.33618	2.29373	2.29212	2.3006	2.30807	2.31117	2.29838	2.29137	2.30434	2.30323	2.29865	2.28983	2.27733	2.3392	2.30065	2.31131
1553533_at	2.42177	2.44515	2.42004	2.42229	2.43578	2.41369	2.51876	2.43189	2.44331	2.46114	2.41859	2.45221	2.43743	2.44274	2.43657	2.45696	2.4482	2.45822	2.41808	2.42353	2.43509	2.44422	2.43546	2.43494
1553534_at	2.45183	2.42565	2.43423	2.445	2.45859	2.42152	2.42943	2.50708	2.43753	2.43655	2.42625	2.47389	2.44137	2.43309	2.4287	2.43945	2.46428	2.44558	2.44278	2.39598	2.41799	2.44704	2.43373	2.44055
1553535_a_at	2.56901	2.36961	2.4193	2.46151	2.41768	2.43601	2.47046	2.4485	2.45682	2.43538	2.44826	2.78422	2.53201	2.61103	2.46492	2.46543	2.47414	2.4806	2.4713	2.4927	2.61793	2.47347	2.4526	2.46574
1553536_at	2.2052	2.24303	2.22756	2.24081	2.21163	2.21482	2.22042	2.24148	2.21026	2.22132	2.20603	2.2222	2.23298	2.21862	2.2217	2.23664	2.23512	2.21984	2.2262	2.24578	2.24444	2.20849	2.21244	2.22899
1553537_at	2.41254	2.39086	2.40656	2.39077	2.41626	2.40328	2.42089	2.41183	2.39987	2.39222	2.4175	2.41003	2.39905	2.4237	2.39622	2.38878	2.41213	2.41001	2.40338	2.38025	2.39443	2.41502	2.39062	2.40839
1553538_s_at	13.1238	13.3976	13.5048	13.3154	13.1649	13.4595	12.6169	13.1223	13.4957	13.5798	13.2423	13.2413	12.9093	13.0439	13.5215	13.0633	13.1105	13.0986	13.2316	13.2792	13.2599	13.1444	12.8423	13.3786
1553539_at	2.37026	2.35675	2.32637	2.33912	2.35416	2.32631	2.35933	2.35364	2.45598	2.33895	2.33067	2.35153	2.36782	2.34021	2.34811	2.33635	2.35931	2.36433	2.39443	2.34363	2.34827	2.48011	2.34418	2.35743
1553540_a_at	2.49799	2.49763	2.49934	2.48421	2.49354	2.48798	2.50089	2.49344	2.47409	2.54317	2.50835	2.47957	2.49766	2.52683	2.5045	2.49177	2.50968	2.51186	2.48808	2.4867	2.47325	2.51646	2.50221	2.50269
1553541_at	2.36154	2.33024	2.3466	2.32546	2.35007	2.33781	2.34941	2.35958	2.35184	2.34171	2.32982	2.34637	2.34606	2.44518	2.34382	2.33438	2.36442	2.34937	2.38086	2.34878	2.33824	2.33801	2.34634	2.36685
1553542_at	2.5261	2.48575	2.48078	2.54174	2.73	2.48473	2.4864	2.50852	2.63348	2.53317	2.47581	2.46989	2.46323	2.44934	2.47712	2.80708	2.55209	2.43809	2.47175	2.47462	2.48761	2.45766	2.43646	2.4502
1553544_at	2.40438	2.40178	2.40762	2.39501	2.41823	2.40169	2.39429	2.37808	2.40856	2.42345	2.40028	2.40597	2.38988	2.40325	2.38969	2.39876	2.41561	2.41513	2.4033	2.38745	2.40056	2.40553	2.42484	2.38831
1553545_at	2.34145	2.35824	2.38472	2.35186	2.34186	2.33447	2.34653	2.35311	2.33488	2.34812	2.33102	2.35422	2.35141	2.33785	2.34592	2.35033	2.35773	2.36621	2.34099	2.35702	2.36877	2.33732	2.34972	2.33699
1553546_at	2.8543	2.80179	2.80381	2.83353	2.82393	2.80554	2.8251	2.82037	2.81984	2.84221	2.81837	2.82215	2.84135	2.86493	2.83242	2.80881	2.85371	2.85474	2.85342	2.80756	2.78622	2.86357	2.84174	2.82109
1553547_at	2.55918	2.52557	2.53516	2.55237	2.51594	2.52581	2.52182	2.52	2.643	2.58699	2.52164	2.50846	2.54431	2.5084	2.51464	2.51747	2.52044	2.51771	2.54009	2.5504	2.56842	2.51184	2.52954	2.51311
1553549_at	2.39348	2.37044	2.3907	2.37316	2.3753	2.38425	2.36935	2.37667	2.39197	2.42471	2.38374	2.36483	2.37885	2.36731	2.37811	2.38304	2.37378	2.3721	2.3947	2.39209	2.35666	2.37104	2.36734	2.35694
1553550_at	2.37631	2.37212	2.37168	2.36423	2.38227	2.3701	2.37862	2.3749	2.37066	2.39969	2.38307	2.37444	2.37675	2.3994	2.36879	2.36474	2.38861	2.37442	2.37801	2.36751	2.33166	2.40243	2.37119	2.38365
1553551_s_at	11.5808	12.5692	12.2729	12.1045	11.8413	12.1892	10.9247	11.6552	12.3715	12.7071	12.2122	11.8084	11.6432	11.3387	12.0789	11.813	11.7819	12.0457	12.0953	12.1605	11.953	11.8623	12.0064	12.1748
1553552_at	2.43208	2.42597	2.42001	2.42363	2.42062	2.42681	2.43443	2.43444	2.4372	2.44603	2.44245	2.41577	2.4201	2.4373	2.41833	2.39755	2.42913	2.42554	2.45316	2.40756	2.41778	2.43836	2.43243	2.40913
1553553_at	2.3949	2.34512	2.38031	2.33646	2.40922	2.36954	2.35921	2.37177	2.38652	2.39905	2.38339	2.34409	2.36328	2.4069	2.36462	2.35605	2.37392	2.3552	2.38131	2.37745	2.32084	2.37142	2.34964	2.34628
1553555_at	2.40048	2.367	2.38889	2.36912	2.39864	2.38395	2.37653	2.41241	2.38741	2.42609	2.37933	2.36772	2.36865	2.39655	2.35629	2.37048	2.38579	2.36509	2.39675	2.38554	2.34289	2.42492	2.35399	2.37632
1553556_at	2.47155	2.41761	2.44365	2.42877	2.45605	2.45302	2.45157	2.46211	2.44579	2.47671	2.43042	2.44378	2.43478	2.46329	2.44365	2.43502	2.44869	2.44495	2.46119	2.45182	2.41159	2.4406	2.4282	2.43156
1553558_at	2.33228	2.31934	2.32441	2.3114	2.33407	2.32392	2.32784	2.33918	2.33729	2.3513	2.32589	2.31331	2.32594	2.32356	2.32575	2.31653	2.33152	2.32061	2.32612	2.32861	2.30481	2.31552	2.31818	2.31714
1553559_at	2.2602	2.23213	2.26589	2.23304	2.25301	2.22332	2.24423	2.23575	2.22164	2.28376	2.23663	2.23926	2.24678	2.23794	2.22811	2.25689	2.2537	2.23914	2.23232	2.30941	2.22168	2.2609	2.24721	2.2646
1553560_at	2.36456	2.38061	2.37141	2.36171	2.37683	2.407	2.36504	2.37895	2.35979	2.37955	2.37978	2.38018	2.38166	2.39999	2.36673	2.384	2.39004	2.3723	2.36808	2.34769	2.35795	2.38297	2.36891	2.35947
1553561_at	2.59624	2.56363	2.58211	2.56331	2.56245	2.57675	2.55666	2.60404	2.58318	2.58298	2.57907	2.55313	2.56258	2.56485	2.57568	2.55447	2.58299	2.59185	2.58401	2.58259	2.55308	2.6179	2.5774	2.54759
1553562_at	2.49134	2.51042	2.48465	2.50107	2.47668	2.49294	2.47949	2.47852	2.5124	2.50105	2.48611	2.50344	2.49826	2.50589	2.49361	2.48916	2.49539	2.50436	2.50113	2.54297	2.5297	2.50827	2.5023	2.58516
1553564_at	2.46504	2.49045	2.48797	2.48799	2.48394	2.4762	2.4714	2.52156	2.50786	2.49554	2.44838	2.46536	2.47701	2.52702	2.46414	2.46492	2.47155	2.46949	2.49405	2.47591	2.4659	2.44738	2.44074	2.51706
1553565_s_at	2.46242	2.43944	2.42916	2.4527	2.44277	2.42835	2.44113	2.43899	2.43631	2.45413	2.46968	2.45468	2.47552	2.47469	2.46508	2.4597	2.49551	2.48331	2.42413	2.41482	2.44727	2.47245	2.48027	2.46332
1553566_at	2.27387	2.30758	2.27965	2.2812	2.28594	2.28058	2.28355	2.32681	2.30908	2.30848	2.27523	2.41045	2.29512	2.27828	2.29138	2.27233	2.29359	2.27822	2.30645	2.28912	2.25852	2.28059	2.30538	2.2765
1553567_s_at	12.794	13.3054	13.0698	13.1977	12.9434	13.0406	12.2311	13.0785	13.0105	13.4603	13.1374	12.9475	13.1374	12.5105	13.1374	13.0511	12.7003	12.9012	12.8507	13.1374	13.0038	12.7944	12.8961	13.058
1553568_a_at	2.4301	2.40022	2.38147	2.38571	2.43125	2.42086	2.40119	2.42673	2.41668	2.41266	2.41679	2.43116	2.40969	2.45029	2.43474	2.41992	2.44214	2.437	2.42993	2.40981	2.40239	2.40924	2.41753	2.43339
1553569_at	12.9856	13.2898	12.8887	13.1217	12.6233	13.1562	12.562	13.1173	13.2757	13.4132	13.3083	13.0403	13.1959	12.9316	13.2052	12.936	13.0265	13.3401	12.9672	13.2833	13.1166	13.0901	13.1007	13.2735
1553570_x_at	13.0963	13.285	12.9693	13.1711	12.7432	13.1954	12.6566	13.1453	13.325	13.4369	13.3487	13.1684	13.2563	13.0184	13.27	13.0321	13.1277	13.4095	12.9938	13.3562	13.1719	13.1481	13.1089	13.3583
1553572_a_at	2.38122	2.40524	2.40039	2.37944	2.3862	2.37436	2.51674	2.38707	2.40742	2.38657	2.38769	2.38323	2.39256	2.39111	2.39185	2.40993	2.41653	2.39299	2.38263	2.39307	2.41291	2.42942	2.38698	2.3972
1553573_s_at	2.52932	2.4901	2.51236	2.48456	2.51606	2.49749	2.52676	2.5081	2.49906	2.49061	2.51627	2.53653	2.52421	2.53328	2.51966	2.49405	2.53973	2.52413	2.49956	2.48885	2.47712	2.58524	2.51208	2.5343
1553574_at	2.61501	2.63239	2.62378	2.61096	2.6035	2.60303	2.61728	2.61741	2.6511	2.63679	2.59389	2.60607	2.61116	2.60519	2.61117	2.6173	2.60926	2.61374	2.68082	2.63538	2.67215	2.61289	2.60138	2.59492
1553575_at	5.67073	5.43334	5.24913	5.13524	5.32724	5.24463	5.17107	5.26012	5.1748	5.72158	5.98175	5.72651	6.38859	5.78839	5.56409	6.54142	6.28203	5.8126	5.52457	5.16244	5.74574	5.65457	5.88556	5.6161
1553579_a_at	2.58162	2.5228	2.54662	2.54856	2.55801	2.54291	2.59573	2.56954	2.54799	2.57543	2.55124	2.54266	2.57239	2.54258	2.54489	2.5344	2.54342	2.5817	2.54955	2.532	2.51474	2.5432	2.55674	2.52898
1553581_s_at	6.32827	6.11515	6.62795	6.19132	6.22819	6.39687	6.29524	6.47567	6.37995	6.20669	6.19456	6.24353	5.84902	5.79782	5.96213	6.71307	6.4077	5.78834	5.89913	6.66331	6.16179	6.55753	5.96484	5.79008
1553582_a_at	2.83525	2.78439	2.77927	2.78955	2.81186	2.78911	2.80181	2.83369	2.83456	2.81308	2.80696	2.93958	2.83263	2.7957	2.80886	2.77766	2.86745	2.85299	2.80271	2.79247	2.75854	2.82243	2.82838	2.95757
1553583_a_at	2.25972	2.30637	2.26875	2.26858	2.28963	2.27151	2.30024	2.24337	2.23309	2.27735	2.28601	2.29351	2.30596	2.30699	2.30644	2.31731	2.33122	2.31206	2.27427	2.24288	2.29267	2.31818	2.33785	2.29419
1553584_at	2.34564	2.35328	2.3376	2.34395	2.34655	2.33448	2.3467	2.34103	2.35362	2.35406	2.33915	2.35392	2.36921	2.34421	2.34763	2.36963	2.37967	2.37019	2.32639	2.37212	2.33863	2.35557	2.36106	2.35336
1553585_a_at	2.33888	2.37324	2.35703	2.35371	2.35238	2.34901	2.36029	2.34676	2.35014	2.35667	2.34152	2.37914	2.36898	2.36218	2.35677	2.35833	2.36643	2.36304	2.35297	2.3489	2.37701	2.35091	2.37118	2.40719
1553586_at	2.82704	2.7222	2.71135	2.73835	2.77619	2.76487	2.79329	2.79257	2.76642	2.79653	2.76178	2.77955	2.78675	2.82641	2.7842	2.74556	2.80617	2.78896	2.78238	2.7583	2.79361	2.815	2.77653	2.90522
1553587_a_at	4.62996	4.38304	5.27	4.09894	4.81952	4.27366	5.13428	4.64488	4.13377	4.72558	4.34159	4.52152	4.54124	4.51162	4.75829	4.94331	4.88598	4.18745	4.32611	4.74824	4.80698	4.25052	4.17735	4.61312
1553588_at	13.748	13.5629	13.5065	13.6167	13.6742	13.672	13.715	13.7605	13.715	13.8012	13.664	13.7289	13.6617	13.5672	13.7006	13.5653	13.7225	13.7761	13.4883	13.6435	13.6913	13.5636	13.5529	13.7448
1553589_a_at	2.38763	2.36443	2.34698	2.33191	2.363	2.65508	2.41885	2.343	2.34643	2.34093	2.34835	2.34592	2.36105	2.36769	2.35484	2.33005	2.34886	2.34093	2.50538	2.34558	2.32036	2.35677	2.35597	2.37205
1553590_at	2.31973	2.37342	2.33208	2.33936	2.34967	2.32598	2.35732	2.35966	2.33494	2.33438	2.32486	2.3693	2.34804	2.35423	2.38185	2.34645	2.36134	2.35537	2.33938	2.36241	2.3766	2.33564	2.34507	2.34964
1553591_at	2.58464	2.57081	2.58263	2.57758	2.57198	2.56598	2.57382	2.56168	2.56865	2.58666	2.58366	2.58859	2.59104	2.58044	2.58363	2.57532	2.64131	2.59026	2.56458	2.58304	2.54957	2.59288	2.58984	2.58332
1553592_x_at	2.61314	2.66465	2.66197	2.64116	2.62801	2.64394	2.6293	2.62051	2.62052	2.64867	2.64484	2.63861	2.66767	2.72566	2.64769	2.65656	2.66834	2.64457	2.61728	2.60588	2.62996	2.65242	2.64733	2.64204
1553593_a_at	2.47162	2.54314	2.50552	2.49857	2.50507	2.46443	2.51552	2.47799	2.48904	2.48542	2.5226	2.52078	2.52813	2.51308	2.50543	2.47806	2.53661	2.52667	2.49171	2.48978	2.45786	2.55498	2.61494	2.54297
1553594_a_at	3.97082	2.64959	2.43516	2.5601	3.16379	2.88858	3.76069	2.95261	4.35039	2.60275	2.90714	2.92206	4.39197	3.0003	2.88467	2.85638	2.99975	5.96938	3.06686	3.66719	2.90853	2.875	3.33904	3.76294
1553599_a_at	3.04409	3.02948	3.02009	2.98808	3.03365	3.00857	3.01337	3.0473	3.05021	3.0613	2.99746	3.03297	3.03018	3.08119	3.09231	3.16306	3.00776	3.04497	3.13533	3.00224	2.98885	3.04846	3.03952	3.00821
1553600_at	2.7972	2.72833	2.76278	2.7472	2.77748	2.71895	2.74467	2.75826	2.72811	2.76139	2.86017	2.76083	2.80655	2.79564	2.77193	2.74475	2.80846	2.81165	2.74314	2.69388	2.68986	2.75648	2.81637	2.79467
1553601_a_at	2.59509	2.60304	2.58537	2.60042	2.60335	2.58401	2.62894	2.58465	2.58131	2.59374	2.59003	2.6132	2.62399	2.61684	2.61117	2.58791	2.61828	2.63693	2.58276	2.57516	2.59376	2.61829	2.62011	2.60938
1553602_at	2.54265	2.42538	2.48055	2.50102	2.47975	2.49863	2.49683	2.48114	2.49422	2.48874	2.46512	2.46482	2.45961	2.47128	2.55148	2.51642	2.48299	2.46545	2.48076	2.4678	2.50025	2.47434	2.45529	2.44948
1553603_s_at	2.63186	2.82954	2.71494	2.68048	2.7484	2.76984	2.86938	2.70724	2.73316	2.71799	2.71086	2.6745	2.76546	2.70403	2.71599	2.73642	2.71747	2.75027	2.70198	2.80932	2.76126	2.71644	2.68748	2.81303
1553604_at	3.06639	3.0296	3.03093	3.04459	3.04943	3.0469	3.06589	3.07697	3.04996	3.07503	3.01868	3.04009	3.06022	3.06094	3.05149	3.01142	3.10013	3.05838	3.06682	3.03274	3.00542	3.05238	3.04811	3.05425
1553605_a_at	2.72124	2.68397	2.67885	2.69789	2.69838	2.67817	2.69369	2.70194	2.70952	2.729	2.68785	2.71815	2.75903	2.72564	2.70965	2.6872	2.72839	2.7183	2.70522	2.69079	2.66428	2.70814	2.70461	2.68983
1553607_at	2.91994	2.84595	2.8586	2.85168	2.89275	2.84336	2.88627	2.88627	2.88228	2.89117	2.86761	2.86097	2.90861	2.90151	2.88472	2.84954	2.90369	2.95238	2.89533	2.87462	2.83062	2.90138	2.90565	2.89682
1553608_a_at	2.68159	2.65478	2.6454	2.65326	2.6827	2.64196	2.67159	2.65912	2.69984	2.6813	2.66456	2.66328	2.66816	2.70073	2.6631	2.66542	2.69823	2.73343	2.67459	2.63645	2.60834	2.69396	2.68493	2.6656
1553611_s_at	2.45112	2.4557	2.50056	2.4021	2.56654	2.45924	2.40395	2.42377	2.43138	2.43514	2.42195	2.43262	2.42135	2.42764	2.44645	2.45244	2.442	2.44286	2.5588	2.42902	2.42977	2.44923	2.4364	2.4341
1553612_at	2.6954	2.68833	2.71352	2.7735	2.72798	2.59326	3.0382	2.5995	2.79973	2.69372	2.52676	2.67034	2.63002	2.5936	2.88578	3.04887	2.66805	2.65061	2.46515	2.86727	2.72144	2.66522	2.75647	2.56862
1553613_s_at	2.30974	2.2765	2.27849	2.2819	2.27409	2.28354	2.2957	2.36447	2.33243	2.28067	2.28269	2.27085	2.28175	2.29921	2.2864	2.28967	2.27784	2.29658	2.2967	2.30848	2.28229	2.28385	2.27567	2.28386
1553614_a_at	2.57977	2.58937	2.5653	2.57369	2.57253	2.57534	2.5796	2.60958	2.62853	2.61149	2.56778	2.57097	2.58973	2.60585	2.57403	2.58186	2.5966	2.59251	2.58601	2.58271	2.54977	2.59057	2.5837	2.58946
1553618_at	2.59976	2.59084	2.57458	2.57948	2.59607	2.5758	2.5849	2.58646	2.57462	2.60121	2.59101	2.58903	2.63329	2.62026	2.6409	2.58078	2.65023	2.61936	2.59166	2.57158	2.57718	2.60082	2.61088	2.62867
1553619_a_at	2.54506	2.5436	2.55251	2.54225	2.54462	2.54797	2.53677	2.56481	2.55995	2.53868	2.53335	2.55103	2.54441	2.53453	2.54675	2.55993	2.55567	2.54559	2.54229	2.54621	2.54376	2.52191	2.53427	2.52682
1553620_at	2.4656	2.45054	2.46641	2.45974	2.46093	2.44585	2.46002	2.453	2.45154	2.46384	2.44274	2.4687	2.47257	2.4678	2.45798	2.45777	2.47472	2.47315	2.44579	2.44591	2.45896	2.4654	2.46545	2.44799
1553622_a_at	2.48792	2.49566	2.53394	2.48374	2.50071	2.48121	2.49972	2.49732	2.4998	2.50525	2.46088	2.48634	2.48321	2.48593	2.49069	2.4843	2.48761	2.49142	2.49051	2.48635	2.48233	2.49813	2.4833	2.48004
1553623_at	2.28153	2.26343	2.27071	2.26221	2.27377	2.24555	2.27314	2.25956	2.27299	2.28557	2.2699	2.27164	2.2779	2.36741	2.28175	2.25772	2.2925	2.2847	2.26399	2.26859	2.27615	2.28541	2.28106	2.27498
1553625_at	3.18623	2.9393	3.05581	3.07231	3.10797	3.02401	3.05835	3.06693	3.06678	3.10075	3.03436	3.05062	3.10957	3.11464	3.07989	3.04097	3.12222	3.10525	3.04452	2.99081	3.00642	3.0579	3.08093	3.03274
1553626_a_at	2.74224	2.72507	2.72709	2.73976	2.72874	2.71306	2.7378	2.7612	2.73181	2.74234	2.69912	2.73394	2.74926	2.71286	2.74005	2.67637	2.76031	2.72321	2.74174	2.72681	2.76455	2.71582	2.73385	2.70884
1553627_s_at	2.75611	2.77039	2.75073	2.77615	2.77363	2.75873	2.7688	2.77699	2.77375	2.776	2.75441	2.75286	2.77003	2.7763	2.75658	2.74814	2.80799	2.77573	2.756	2.75557	2.73606	2.77262	2.74889	2.75518
1553629_a_at	2.39388	2.37977	2.37908	2.3632	2.38931	2.36387	2.39356	2.39115	2.387	2.37406	2.38562	2.39555	2.39723	2.40071	2.39561	2.37687	2.42475	2.39664	2.37959	2.38435	2.39567	2.41477	2.39192	2.39629
1553630_at	2.67011	2.62181	2.63981	2.64194	2.63634	2.64655	2.6495	2.66416	2.66511	2.67472	2.63018	2.6434	2.64215	2.64875	2.64525	2.64112	2.66005	2.65933	2.66306	2.63085	2.62017	2.63658	2.63921	2.64817
1553633_s_at	2.77024	2.81239	2.91501	2.77078	2.77155	2.92051	2.78601	2.81019	2.78869	2.80769	2.77349	2.83363	2.7663	2.76179	2.75823	2.82778	2.77989	2.76394	2.7434	2.77999	2.7675	2.76926	2.75458	2.73243
1553634_a_at	2.30763	2.30576	2.30665	2.30452	2.29259	2.30499	2.31122	2.32442	2.36804	2.30833	2.27431	2.30246	2.30887	2.2895	2.3025	2.29625	2.31448	2.31251	2.29887	2.31273	2.31535	2.27019	2.30236	2.30125
1553635_s_at	2.7701	2.75235	2.75205	2.73248	2.801	2.74084	2.75837	2.7756	2.76386	2.8167	2.73782	2.76437	2.76919	2.78812	2.76103	2.85193	2.78073	2.77204	2.77491	2.74545	2.72687	2.74768	2.76207	2.73456
1553636_at	2.36947	2.37319	2.35907	2.37084	2.35485	2.38031	2.34247	2.40068	2.3562	2.38969	2.36075	2.37453	2.37953	2.36542	2.37139	2.37514	2.37406	2.37462	2.37127	2.36489	2.37086	2.36107	2.37534	2.35552
1553637_s_at	2.49955	2.49897	2.50899	2.46952	2.49405	2.49176	2.49726	2.49529	2.5204	2.51118	2.46876	2.47532	2.52901	2.53267	2.49675	2.46734	2.53303	2.49232	2.51643	2.49012	2.49372	2.52241	2.48731	2.51549
1553639_a_at	2.35644	2.37558	2.37967	2.36169	2.36586	2.35681	2.35293	2.37725	2.37915	2.37793	2.37509	2.3273	2.35768	2.36763	2.36144	2.37175	2.37365	2.34847	2.37098	2.37837	2.33752	2.37197	2.35641	2.36806
1553640_at	2.45032	2.44622	2.44188	2.51595	2.44116	2.43212	2.43481	2.45768	2.44169	2.44338	2.42913	2.43239	2.46588	2.49548	2.44871	2.45263	2.4469	2.44857	2.4243	2.45391	2.43606	2.44462	2.44715	2.44581
1553641_a_at	2.46013	2.44365	2.41949	2.44426	2.43506	2.44778	2.43717	2.45001	2.43087	2.44107	2.45016	2.45033	2.47531	2.466	2.46991	2.45831	2.46158	2.51682	2.41113	2.43949	2.49055	2.46444	2.44381	2.45533
1553642_at	2.16018	2.12338	2.13965	2.13583	2.12796	2.1262	2.13423	2.14591	2.15028	2.15202	2.16049	2.14374	2.16348	2.14864	2.12885	2.13889	2.15466	2.14664	2.13986	2.1473	2.12673	2.14406	2.13311	2.15246
1553644_at	2.62154	2.52714	2.56259	2.56892	2.56501	2.56993	2.56825	2.6371	2.56177	2.56208	2.57568	2.56166	2.57655	2.61311	2.571	2.56198	2.57047	2.57456	2.5697	2.57121	2.55354	2.5927	2.57718	2.589
1553645_at	3.04948	3.69892	3.07507	3.32544	3.2162	3.26591	3.40493	3.3972	3.29073	3.19395	3.49609	3.61702	3.34155	3.40398	3.48851	3.25695	3.20289	3.8187	3.30052	3.32006	3.20233	3.76407	3.49078	3.24262
1553646_at	2.77357	2.92987	2.8317	2.82122	2.80035	2.80407	2.94641	2.8682	2.85023	2.86969	2.8133	2.89607	2.83845	2.85727	2.82769	2.81762	2.84516	2.83183	3.00255	2.93466	2.83888	2.90414	2.79068	2.8089
1553647_at	2.56258	2.50729	2.481	2.51173	2.4858	2.46279	2.49497	2.51016	2.4887	2.4765	2.532	2.57066	2.59656	2.61056	2.51407	2.68819	2.52444	2.52862	2.6702	2.4727	2.43272	2.78926	2.60621	2.53418
1553651_at	3.08658	3.05933	3.07892	3.04208	3.07821	3.03438	3.06455	3.08338	3.06663	3.08477	3.06336	3.07278	3.11407	3.11696	3.07512	3.02447	3.11894	3.09882	3.07491	3.04682	2.97695	3.15427	3.09474	3.06613
1553652_a_at	2.66214	2.64822	2.65047	2.63382	2.73465	2.64554	2.66481	2.65926	2.6985	2.6415	2.62267	2.63201	2.6441	2.65095	2.66568	2.64042	2.64713	2.65191	2.66649	2.65907	2.61829	2.63903	2.65183	2.6374
1553654_at	2.56349	2.56158	2.70644	2.53354	2.54322	2.54706	2.54141	2.56663	2.5428	2.59925	2.52856	2.51952	2.53069	2.54701	2.54633	2.56875	2.54842	2.5662	2.59814	2.58869	2.52467	2.52218	2.5563	2.53363
1553655_at	2.44235	2.40219	2.44013	2.41577	2.42247	2.42956	2.42223	2.43352	2.44641	2.44474	2.41941	2.39848	2.40097	2.42272	2.40375	2.44514	2.4207	2.40791	2.43498	2.42814	2.3765	2.41714	2.435	2.40616
1553656_at	2.36069	2.35171	2.37115	2.35156	2.33893	2.39354	2.35729	2.36859	2.37124	2.37846	2.35149	2.34429	2.34597	2.35264	2.34691	2.36048	2.3534	2.34498	2.34732	2.36692	2.34878	2.33791	2.33539	2.33888
1553657_at	2.44015	2.42376	2.43426	2.46697	2.42886	2.40767	2.43138	2.42028	2.4381	2.4411	2.42514	2.41708	2.433	2.46796	2.4307	2.42749	2.44245	2.44394	2.42091	2.42245	2.40308	2.45294	2.44187	2.43696
1553658_at	2.67753	2.64721	2.63033	2.60881	2.739	2.62582	2.70713	2.62745	2.64287	2.66204	2.63439	2.64947	2.66495	2.68614	2.68109	2.8477	2.70472	2.68555	2.64453	2.62586	2.61849	2.82498	2.68164	2.70594
1553660_at	2.62692	2.64732	2.60982	2.66714	2.61804	2.64256	2.61935	2.59693	2.61517	2.65343	2.62021	2.6721	2.69095	2.64625	2.67277	2.63585	2.6772	2.71338	2.61245	2.57505	2.62656	2.61024	2.66911	2.71138
1553661_a_at	2.75674	2.73317	2.71981	2.82411	2.72431	2.78617	2.92218	2.76315	2.72763	2.71415	2.71621	2.7213	2.7489	2.75435	2.71807	2.69897	2.73742	2.73345	2.74572	2.71004	2.69592	2.87202	2.71964	2.73461
1553663_a_at	2.16342	2.15262	2.16053	2.17374	2.1509	2.14296	2.15034	2.13132	2.16193	2.14401	2.13026	2.15658	2.15796	2.18826	2.15284	2.18194	2.18645	2.18349	2.14873	2.14278	2.16725	2.20378	2.17574	2.21912
1553666_at	2.71636	2.69541	2.71463	2.68762	2.69639	2.69588	2.67758	2.73434	2.72643	2.71805	2.6869	2.6981	2.67046	2.69213	2.67871	2.69718	2.69652	2.69224	2.75481	2.75003	2.68537	2.70161	2.70063	2.67246
1553668_at	2.30549	2.43556	2.36591	2.42031	2.34319	2.36058	2.37453	2.39133	2.36851	2.41429	2.37793	2.37059	2.41716	2.5612	2.35934	2.35096	2.33812	2.34974	2.30355	2.32182	2.33377	2.34624	2.45485	2.47199
1553670_at	2.56696	2.56653	2.57377	2.56143	2.55926	2.55569	2.57234	2.58313	2.57661	2.58617	2.54412	2.54665	2.5606	2.61466	2.55895	2.56294	2.58747	2.58316	2.5724	2.55796	2.55379	2.56892	2.57184	2.55321
1553672_at	3.81359	3.7121	3.65392	3.67825	3.45288	3.67932	3.3741	4.15787	3.70957	3.59596	3.9252	3.78	3.7033	3.59347	3.85674	3.29465	3.82975	4.03667	3.77521	3.44525	3.68367	4.11123	3.74047	3.51108
1553673_at	2.33973	2.36618	2.3497	2.35553	2.35812	2.35255	2.34664	2.34782	2.3458	2.36764	2.34785	2.3518	2.36174	2.34823	2.35447	2.34943	2.36787	2.34592	2.34822	2.35556	2.36095	2.34927	2.34608	2.33751
1553674_at	2.77566	2.86417	2.76432	2.80069	2.80982	2.81577	2.84104	2.82815	2.85762	2.95282	2.78115	2.79149	2.86244	2.80777	2.78689	2.74331	2.83294	2.82314	2.78859	2.78451	2.8144	2.84093	2.80745	2.80094
1553675_at	2.29641	2.28565	2.29321	2.2947	2.28996	2.29011	2.28153	2.29328	2.30273	2.29936	2.25912	2.28948	2.2871	2.31005	2.29917	2.28028	2.29077	2.28663	2.29677	2.304	2.29017	2.28751	2.28261	2.28126
1553677_a_at	5.09716	4.06011	4.79761	4.83785	4.32757	4.35561	4.6997	4.31142	4.88547	4.5718	4.21825	4.81986	4.59808	4.57156	4.45217	5.24514	4.8914	4.32138	4.82346	4.65099	4.76319	4.6646	4.67856	4.39877
1553678_a_at	8.50675	8.70689	8.0705	8.58153	7.96054	8.4705	8.89849	8.12802	8.65884	8.71538	8.29198	8.98596	8.86438	8.83346	8.69427	8.5315	8.85238	8.57002	8.83659	8.82574	9.47999	9.0751	8.4857	8.76213
1553679_s_at	2.60011	2.81688	2.69026	2.68573	2.69201	2.68392	2.69409	2.69865	2.67881	2.69353	2.70172	2.86058	2.76562	2.70329	2.72621	2.68005	2.68624	2.68547	2.79734	2.70558	2.64162	2.78221	2.70731	2.71767
1553681_a_at	2.41421	2.36604	2.39802	2.3851	2.37124	2.422	2.37154	2.35387	2.39213	2.39388	2.41443	2.41467	2.44589	2.40941	2.39478	2.40023	2.41433	2.35217	2.36159	2.38734	2.39762	2.35687	2.41498	2.42949
1553682_at	2.40101	2.36756	2.39483	2.38228	2.38431	2.39093	2.3586	2.39226	2.40152	2.42514	2.37434	2.36518	2.36752	2.37459	2.37296	2.37929	2.37077	2.36089	2.39675	2.38962	2.36809	2.37315	2.37401	2.33414
1553683_s_at	2.67536	2.60206	2.64251	2.62058	2.64232	2.64067	2.63923	2.6477	2.64572	2.64127	2.62636	2.61016	2.64388	2.65283	2.62046	2.63535	2.66244	2.70781	2.66513	2.61604	2.60762	2.63901	2.61217	2.64173
1553684_at	3.07219	3.63327	3.61474	3.30674	3.55849	3.34123	3.37703	3.25166	2.93251	3.5742	3.5747	3.3319	3.32958	3.2688	3.3243	3.54801	3.2556	3.29757	3.23694	3.36021	3.25029	3.37762	3.31281	3.5096
1553685_s_at	2.77102	2.80634	2.78308	2.76239	2.77332	2.77594	2.80243	2.79551	2.78491	2.83234	2.74705	2.78412	2.78915	2.7996	2.78032	2.74221	2.79004	2.82795	2.85571	2.77283	2.74993	2.7984	2.79001	2.75581
1553686_at	2.5885	2.60636	2.55945	2.61023	2.57277	2.55592	2.58796	2.5839	2.65094	2.57992	2.59165	2.62267	2.63922	2.61319	2.61582	2.57191	2.65072	2.62785	2.57154	2.5821	2.58373	2.61424	2.61963	2.59561
1553688_at	2.39517	2.30862	2.32894	2.31963	2.34036	2.39498	2.33602	2.33743	2.34144	2.35667	2.37226	2.37002	2.42654	2.40155	2.34849	2.34012	2.36154	2.35998	2.347	2.33203	2.28207	2.39213	2.35052	2.3828
1553689_s_at	4.29886	4.04482	4.17371	3.88805	4.12073	3.69556	4.5797	4.12788	4.02785	4.07369	4.34255	4.19567	4.3309	4.08677	4.09416	4.37987	4.40884	4.08804	4.33779	4.57848	4.36478	4.40108	4.10421	4.12533
1553690_at	2.50574	2.49143	2.49133	2.47856	2.49778	2.49767	2.5005	2.50949	2.51497	2.51515	2.50523	2.48164	2.49852	2.51139	2.50071	2.52008	2.51222	2.49314	2.51364	2.51148	2.45575	2.5107	2.48319	2.50131
1553691_at	2.64711	2.68466	2.63502	2.63977	2.6466	2.63256	2.65905	2.63475	2.65434	2.65281	2.64767	2.66303	2.68107	2.77702	2.66575	2.68507	2.73593	2.68523	2.6821	2.79392	2.61933	2.66336	2.71985	2.66605
1553693_s_at	3.52977	3.36544	3.68098	3.27307	4.0252	3.36775	3.25343	3.33947	3.84844	3.69784	3.3167	3.31547	3.29142	3.37632	3.29418	3.95465	3.19831	2.99504	3.24853	3.48744	3.63731	3.3085	3.34967	3.67515
1553694_a_at	2.8008	3.21287	3.19746	2.88851	2.82001	2.84516	2.83599	2.8391	3.02476	2.86653	2.85783	3.29603	3.1491	3.20529	2.96004	3.07805	3.21541	2.95848	2.88623	3.34693	3.43639	3.05835	2.97443	3.70427
1553695_a_at	2.30498	2.29686	2.27866	2.26886	2.29467	2.26366	2.29043	2.28333	2.2904	2.28758	2.29167	2.37294	2.32269	2.30488	2.29411	2.28674	2.30341	2.40551	2.30796	2.28075	2.27869	2.29638	2.36976	2.29596
1553696_s_at	3.84462	3.9469	4.15593	3.56699	4.03915	3.89935	3.99978	3.65843	3.83711	3.88144	3.81319	3.88839	3.90068	3.94898	3.88063	4.19975	4.02027	3.80612	3.87991	3.90196	4.04353	4.04203	4.02586	3.96426
1553697_at	2.87099	2.87082	2.86824	2.84423	2.89414	2.87238	2.88546	2.91995	2.85527	2.90462	2.8645	2.86922	2.88857	2.90005	2.86724	2.84769	2.93894	2.88637	2.85999	2.83504	2.83244	2.87041	2.87103	2.84881
1553698_a_at	2.7659	2.71726	2.90298	2.71064	2.73799	2.72464	2.73662	2.74259	2.74951	2.78005	2.70785	2.70583	2.73295	2.75418	2.72468	2.70502	2.77049	2.75298	2.72753	2.7122	2.70608	2.72436	2.72827	2.72114
1553701_a_at	2.3973	2.43128	2.40743	2.36743	2.42536	2.452	2.43507	2.41463	2.38228	2.36858	2.41903	2.47132	2.40502	2.37888	2.38923	2.45601	2.41188	2.41532	2.53266	2.45926	2.37726	2.41675	2.39628	2.37708
1553702_at	2.78649	2.714	2.73063	2.73514	2.74703	2.70024	2.73416	2.72319	2.69689	2.74425	2.905	2.72177	2.74754	2.76379	2.73139	2.78472	2.72847	2.75201	2.71034	2.73778	2.71307	2.88888	2.74049	2.75367
1553703_at	6.21566	6.56122	6.72105	6.51927	6.20497	6.43183	6.11376	6.75672	6.41862	6.34913	6.45867	5.9629	6.12784	6.32525	6.35565	6.33801	6.01578	6.07467	6.31886	6.58817	6.28051	6.4869	6.12205	6.21468
1553704_x_at	5.73985	5.98551	5.96874	6.00298	5.70658	5.86242	5.6482	5.96494	5.71147	5.95365	5.89426	5.50472	5.92049	5.83503	5.9112	5.75017	5.5165	5.52069	5.72432	6.20055	5.93447	5.94207	5.58404	5.58265
1553705_a_at	4.10145	4.4366	2.99624	4.08848	3.69409	4.75697	3.9636	4.32877	4.23922	3.84616	4.53877	4.15997	4.57813	4.30739	4.62882	4.457	4.68195	4.61503	4.5418	4.49093	3.72755	4.7021	4.53132	3.73328
1553706_at	2.93449	2.82924	2.90089	2.85491	2.89201	2.85031	2.88097	2.90082	2.89695	2.94085	2.87121	2.85564	2.87085	2.93226	2.86505	2.88148	2.89905	2.8647	2.88704	2.89218	2.87576	2.86644	2.88003	2.8608
1553708_at	2.43849	2.37064	2.41238	2.39076	2.40413	2.40662	2.41432	2.42793	2.40746	2.45121	2.4061	2.38964	2.39907	2.40243	2.39751	2.3935	2.39198	2.40141	2.41269	2.39566	2.37063	2.41549	2.37412	2.37631
1553709_a_at	5.16955	4.83145	5.08745	4.8912	5.08869	5.07412	5.25189	4.97888	4.91667	5.02489	4.85046	5.0867	4.98771	4.93675	4.96613	5.02699	5.24208	4.92173	5.04045	5.30333	4.86771	5.23125	4.77726	4.70356
1553710_at	3.09865	2.94498	2.89875	2.84928	2.90327	2.92446	3.3072	2.97468	3.177	2.96113	2.84483	2.9434	3.03457	2.95178	2.92968	2.91722	3.01662	3.0297	2.93159	3.41856	3.55923	2.99324	2.91919	2.91811
1553711_a_at	2.86402	2.86966	2.82776	2.78962	2.83053	2.9362	3.08648	2.92024	2.86787	2.87386	2.68548	2.81868	2.83475	2.89956	2.83951	2.7364	2.90214	2.86417	2.77618	3.02291	3.06082	2.89803	2.84152	2.76367
1553713_a_at	2.75127	2.63314	2.70184	2.69063	2.69538	2.65241	2.69594	2.7067	2.68028	2.72108	2.69407	2.67686	2.6718	2.7047	2.68071	2.69022	2.739	2.68401	2.68874	2.73429	2.66828	2.7186	2.68651	2.73044
1553715_s_at	4.10987	4.33017	4.3584	4.53978	4.14388	4.13226	4.66289	4.49135	4.02354	3.96351	4.04602	4.29785	3.99942	4.39474	4.50064	4.36348	4.42704	4.1899	4.29237	4.00941	4.20484	4.32448	4.30044	4.3414
1553717_at	2.59296	2.5381	2.58557	2.55526	2.53169	2.53599	2.55817	2.54444	2.54951	2.64091	2.53032	2.56692	2.56351	2.65937	2.55195	2.56466	2.55514	2.56172	2.56236	2.56484	2.60549	2.56087	2.60418	2.58363
1553718_at	3.38729	4.55846	3.77407	3.88935	3.93895	4.13368	3.6885	3.75632	3.68851	4.74952	4.05599	3.73532	3.76593	3.69617	4.80289	3.62139	3.83568	4.0377	3.877	3.94075	3.72579	4.07552	3.35411	3.97397
1553719_s_at	3.09016	4.19312	3.45018	3.64557	3.65459	3.73155	3.45752	3.99172	3.20926	3.60642	3.57788	3.209	3.58148	3.44959	4.23719	3.57974	3.67023	3.68615	3.26136	3.62782	3.61982	3.90883	3.47652	3.4714
1553720_a_at	2.63648	2.65395	2.5968	2.63518	2.62227	2.5963	2.64819	2.65786	2.64799	2.64936	2.64212	2.60591	2.67205	2.65284	2.64416	2.59102	2.70567	2.66928	2.69698	2.65121	2.65672	2.64692	2.63811	2.67346
1553721_at	2.75219	2.71254	2.7225	2.72202	2.72745	2.71745	2.71834	2.74497	2.74071	2.76532	2.70205	2.73751	2.76353	2.73461	2.73696	2.70258	2.82322	2.76714	2.71329	2.7039	2.70273	2.73889	2.74896	2.6993
1553722_s_at	2.66219	2.62131	2.63913	2.64608	2.64323	2.63702	2.62938	2.64688	2.64729	2.66671	2.60792	2.63651	2.65376	2.63786	2.64979	2.64896	2.65458	2.64839	2.63662	2.63808	2.64691	2.61921	2.64098	2.6256
1553723_at	2.5274	2.48136	2.49522	2.4934	2.51878	2.47865	2.51948	2.51944	2.51503	2.50754	2.5152	2.50534	2.50817	2.55645	2.50002	2.49184	2.56504	2.51337	2.48542	2.49883	2.4887	2.52235	2.5099	2.50787
1553725_s_at	2.99751	2.96608	2.87505	2.92257	2.95231	2.89144	3.01541	2.89118	3.17056	3.06657	2.94702	3.20824	3.12243	3.04911	2.98521	2.92115	3.06403	2.97458	2.92707	2.99873	3.03332	3.00178	2.94889	2.94215
1553726_s_at	3.07147	3.42791	3.154	3.27155	3.25551	3.45131	3.18817	3.33797	3.15957	3.28974	3.18646	3.29296	3.18157	3.24218	3.1997	3.18493	3.23315	3.19384	3.15966	3.13278	3.58421	3.23301	3.20421	3.33476
1553727_at	2.58714	2.54591	2.56486	2.52502	2.56133	2.56082	2.54216	2.54465	2.55771	2.57587	2.5638	2.55916	2.58402	2.59789	2.57433	2.56332	2.58661	2.6838	2.55636	2.51283	2.54404	2.57853	2.57642	2.61165
1553728_at	2.17869	2.1583	2.17301	2.14997	2.14988	2.14403	2.16512	2.17219	2.17334	2.16173	2.19433	2.16074	2.17351	2.1859	2.16024	2.16884	2.42605	2.25713	2.16485	2.1544	2.09789	2.20508	2.16422	2.18975
1553729_s_at	2.28176	2.28634	2.27469	2.28419	2.2859	2.24444	2.29356	2.26508	2.2653	2.27176	2.27603	2.28172	2.28522	2.27989	2.28643	2.26406	2.29582	2.29729	2.35809	2.25066	2.2829	2.32988	2.28683	2.28769
1553730_x_at	2.49214	2.40701	2.45514	2.44283	2.44582	2.45154	2.43159	2.44398	2.44985	2.44793	2.47083	2.46205	2.44458	2.48637	2.44193	2.43953	2.49396	2.45285	2.45573	2.4344	2.42993	2.48656	2.43916	2.46625
1553732_s_at	2.46396	3.07398	2.56792	2.82648	2.61263	3.31375	2.86334	2.67441	2.64208	2.6729	2.9395	2.59389	2.49785	2.81734	2.77822	2.5416	2.64935	2.71556	2.74973	3.11673	2.60162	3.09042	2.50383	2.69738
1553734_at	2.89688	3.12894	3.80651	2.91064	3.21832	2.86845	2.99575	2.77584	2.86054	3.23007	2.87708	2.84352	3.02543	2.8501	2.85444	2.89118	2.8622	2.92124	2.88345	3.43476	2.848	2.83455	2.8571	3.55292
1553736_at	3.45293	3.46786	2.9194	3.3639	3.20883	3.84809	3.38621	3.42949	3.3565	3.39319	3.4312	3.28075	3.61199	3.02908	3.84087	3.30635	3.70774	3.92451	3.39469	3.49889	3.28218	3.49332	3.36941	3.20503
1553739_at	2.80835	2.77642	2.76122	2.78911	2.78684	2.75781	2.82439	2.84729	2.83514	2.80193	2.7722	2.79296	2.76283	2.79307	2.78032	2.77697	2.81596	2.80523	2.80385	2.78348	2.7967	2.80804	2.78601	2.79068
1553740_a_at	2.48407	2.41366	2.44173	2.42428	2.44867	2.4497	2.45161	2.45949	2.42689	2.43396	2.46894	2.46084	2.47082	2.52396	2.45703	2.44979	2.47905	2.459	2.42051	2.44888	2.40864	2.47751	2.48573	2.46376
1553741_at	2.70915	2.66644	2.68281	2.67457	2.6943	2.67608	2.72566	2.6908	2.69133	2.6887	2.68026	2.69603	2.70036	2.71927	2.68678	2.66353	2.73416	2.72391	2.69815	2.67067	2.64739	2.71264	2.68605	2.6879
1553743_at	3.54251	3.43356	4.71391	3.42438	3.79807	3.20535	3.57319	3.40103	3.44916	3.49506	3.38333	3.44778	3.39683	3.51763	3.13924	3.60511	3.50685	3.26564	3.38016	3.39009	3.58364	3.35799	3.42468	3.60418
1553746_a_at	2.6398	2.61371	2.61674	2.62393	2.62066	2.61707	2.62631	2.67315	2.62127	2.62427	2.61849	2.62367	2.62919	2.62238	2.61709	2.60556	2.65395	2.62842	2.63756	2.63374	2.6194	2.61693	2.63005	2.65781
1553747_at	2.77825	2.70554	2.72075	2.72943	2.75523	2.7219	2.73366	2.72457	2.74827	2.73945	2.72744	2.72953	2.75437	2.76023	2.77015	2.72725	2.79398	2.76324	2.73328	2.7247	2.73468	2.7622	2.76072	2.7494
1553749_at	4.24856	4.31731	3.77099	4.30276	4.01848	4.53611	3.83544	4.08924	3.86467	4.38539	4.18391	4.56148	4.8646	4.17888	4.48174	4.18854	4.36617	4.53924	4.04364	4.44303	4.55949	4.32708	4.11661	4.04843
1553750_a_at	3.08834	3.19753	3.12342	3.52899	3.00158	3.40887	3.41446	3.3059	3.03839	3.27839	3.12287	3.08162	3.1271	3.26948	3.27194	3.3522	3.17872	3.06204	2.97746	3.05116	3.03275	2.89586	3.06034	3.09766
1553752_at	2.30777	2.31318	2.28672	2.30405	2.31028	2.29144	2.31318	2.28869	2.30859	2.31869	2.30184	2.31452	2.31673	2.3347	2.31912	2.29857	2.33952	2.34638	2.31322	2.31286	2.29776	2.31541	2.33593	2.33637
1553755_at	2.29485	2.31636	2.3129	2.3014	2.31132	2.30116	2.32054	2.30933	2.31419	2.30907	2.31575	2.28804	2.30831	2.33967	2.31317	2.30331	2.31476	2.3232	2.29462	2.30776	2.2376	2.32157	2.30841	2.30105
1553756_at	2.33778	2.31957	2.32317	2.32529	2.32202	2.3151	2.37878	2.33484	2.32341	2.3337	2.33082	2.33341	2.34367	2.40864	2.33022	2.33721	2.34802	2.35649	2.32984	2.29804	2.31205	2.34609	2.33413	2.34812
1553757_at	2.55999	2.60667	2.57591	2.58301	2.57766	2.56867	2.586	2.58271	2.58067	2.58615	2.5792	2.57355	2.59868	2.5876	2.59466	2.61725	2.60723	2.59673	2.5744	2.59717	2.57704	2.55073	2.60999	2.58627
1553759_at	3.05112	3.04686	3.01982	3.03521	3.04189	3.00127	3.03757	3.05346	3.0515	3.08847	3.01594	3.03955	3.08285	3.10326	3.05991	3.0407	3.1095	3.09276	3.02819	3.01926	2.98685	3.10925	3.09709	3.04007
1553761_at	2.66708	2.68016	2.64553	2.67063	2.67061	2.64863	2.65387	2.66638	2.66038	2.66063	2.82042	2.67726	2.74725	2.68861	2.68405	2.66319	2.68927	2.68582	2.62698	2.61172	2.63636	2.68604	2.65646	2.6702
1553764_a_at	3.4865	3.1915	2.92319	2.95532	3.21119	3.09621	3.40093	3.40584	3.3002	3.23606	3.01872	3.33875	3.36485	2.98019	3.28245	3.13631	3.73172	3.6146	4.11862	3.58126	3.70494	3.1986	3.41184	3.32153
1553765_a_at	2.93452	3.10366	3.03135	3.00262	3.05283	3.01304	3.02401	2.9679	3.05557	3.36094	2.94897	2.95767	2.99072	2.96388	2.97448	2.9553	2.98429	2.99065	2.98948	2.92614	2.93899	2.96201	3.09976	2.94725
1553768_a_at	2.71131	2.71015	2.64325	2.82077	2.66597	2.67952	2.71867	2.65999	2.67795	2.67563	2.70023	2.71671	2.77784	2.91409	2.71091	2.67367	2.79932	2.79471	2.81691	2.61746	2.6904	2.70374	2.73635	2.7411
1553769_at	2.64149	2.62197	2.64352	2.62759	2.61886	2.62155	2.63431	2.65123	2.63098	2.63954	2.64432	2.62388	2.633	2.66778	2.6284	2.59828	2.65663	2.64168	2.63781	2.62202	2.58733	2.64535	2.63463	2.63512
1553770_a_at	2.48056	2.56943	2.53636	2.49809	2.53461	2.50979	2.49866	2.55877	2.5033	2.51024	2.53336	2.52506	2.54698	2.53613	2.52179	2.50328	2.53249	2.53248	2.50308	2.49593	2.55591	2.54866	2.51041	2.54298
1553772_at	2.97426	3.27057	3.62784	3.04396	3.93916	2.93853	3.20131	2.82957	2.89808	3.50952	3.13929	2.83885	3.47425	3.31661	2.94498	3.55213	3.41196	2.90134	2.84155	2.96165	2.91957	2.84015	3.14932	3.85416
1553775_at	2.51835	2.39157	2.43704	2.42372	2.46883	2.4288	2.45775	2.43727	2.44271	2.43734	2.42244	2.42215	2.41343	2.45046	2.42508	2.41965	2.42282	2.41444	2.45993	2.45019	2.42544	2.77414	2.41855	2.42193
1553776_at	2.71595	2.65571	2.69316	2.67179	2.682	2.66181	2.6855	2.71825	2.69863	2.71339	2.66387	2.6664	2.68303	2.69912	2.68232	2.67988	2.70307	2.69945	2.70429	2.67923	2.67123	2.67879	2.67196	2.67209
1553778_at	2.23878	2.22812	2.18728	2.13569	2.17714	2.12667	2.15112	2.60914	2.35589	2.17344	2.24311	2.38301	2.21098	2.34534	2.18234	2.21587	2.32461	2.21465	2.22973	2.12577	2.11539	2.45981	2.18814	2.16996
1553780_at	2.42925	2.4927	2.43535	2.46798	2.45914	2.49585	2.45891	2.43135	2.42692	2.45344	2.3528	2.68263	2.49541	2.48353	2.58304	2.45435	2.50394	2.48549	2.42422	2.42448	2.44624	2.48126	2.51256	2.50662
1553781_at	2.87043	2.82068	2.84358	2.83045	2.85454	2.83661	2.82288	2.86549	2.84424	2.88571	2.8411	2.91054	2.87449	2.85925	2.82866	2.81453	2.91194	2.86566	2.83409	2.84812	2.79498	2.81959	2.86151	2.79584
1553785_at	2.47767	2.54225	2.59981	2.51891	2.47277	2.47648	2.51055	2.4964	2.49912	2.515	2.48599	2.49843	2.51761	2.50986	2.50667	2.5241	2.49979	2.50487	2.49261	2.5222	2.54444	2.50569	2.50091	2.49009
1553787_at	2.60164	2.60483	2.68447	2.591	2.58707	2.56557	2.61313	2.58411	2.58381	2.62811	2.64467	2.59623	2.59218	2.57675	2.62547	2.59143	2.61165	2.62234	2.57965	2.62914	2.57607	2.57486	2.58315	2.57182
1553789_a_at	2.31245	2.3394	2.32878	2.30626	2.32455	2.3228	2.31643	2.33157	2.32076	2.36254	2.3191	2.32553	2.33414	2.33814	2.32615	2.31555	2.34977	2.32596	2.33283	2.32632	2.31012	2.31587	2.32714	2.3283
1553792_at	2.84203	2.86216	2.8217	2.87063	2.83871	2.85335	2.8426	2.91838	2.84114	2.88954	2.84513	2.82498	2.88247	2.85822	2.84636	2.79653	2.89009	2.88511	2.84939	2.84217	2.77168	2.83931	2.83838	2.81098
1553793_a_at	2.51332	2.51282	2.4922	2.48061	2.49111	2.48305	2.50718	2.54958	2.50134	2.51565	2.49755	2.5977	2.51827	2.49648	2.69322	2.57833	2.53371	2.51039	2.4927	2.50721	2.49915	2.49138	2.48562	2.52054
1553794_at	2.64527	2.65221	2.64254	2.65146	2.63287	2.61455	2.64103	2.64509	2.65463	2.69966	2.63321	2.68757	2.68538	2.71633	2.64117	2.66344	2.80149	2.63689	2.63519	2.62964	2.6733	2.6623	2.64185	2.64706
1553796_at	2.54942	2.54191	2.54001	2.53762	2.52849	2.51939	2.53635	2.54086	2.54451	2.54269	2.5286	2.5412	2.57081	2.555	2.5445	2.54208	2.56142	2.56427	2.54385	2.53421	2.50926	2.57448	2.60696	2.58072
1553797_a_at	2.73229	2.73561	2.72059	2.73606	2.72127	2.72763	2.72937	2.74068	2.75218	2.78064	2.70866	2.72484	2.73729	2.73436	2.73268	2.72787	2.77766	2.73549	2.73008	2.72117	2.7315	2.72271	2.74449	2.70612
1553798_a_at	2.58101	2.5709	2.61617	2.53591	2.66351	2.60041	2.55579	2.57664	2.56573	2.57434	2.53485	2.55681	2.62981	2.55723	2.56554	2.58832	2.59279	2.55833	2.55248	2.59353	2.57364	2.5299	2.54461	2.54327
1553799_at	2.65095	2.61579	2.60118	2.63143	2.6386	2.61169	2.6371	2.63338	2.63622	2.65517	2.61717	2.63255	2.65883	2.68504	2.64661	2.62135	2.68867	2.65354	2.61883	2.61091	2.59935	2.66322	2.65774	2.63336
1553801_a_at	3.42634	3.23437	3.29559	3.09799	3.33012	3.27263	3.29178	3.35136	3.42395	3.40667	3.13797	3.3717	3.5051	3.37376	3.48062	3.46516	3.44038	3.23746	3.33406	3.27092	3.50296	3.45694	3.18148	3.31702
1553802_a_at	2.25404	2.27042	2.27624	2.26085	2.27827	2.24938	2.27543	2.24561	2.25415	2.2553	2.29214	2.44128	2.25126	2.28203	2.26672	2.27287	2.27685	2.28407	2.25943	2.2504	2.2552	2.2649	2.25191	2.26821
1553803_at	2.4993	2.52428	2.48792	2.50199	2.49955	2.49011	2.51995	2.51435	2.50587	2.49843	2.50383	2.50212	2.51437	2.51407	2.49635	2.51489	2.52851	2.6218	2.5138	2.50042	2.48223	2.51192	2.54556	2.51177
1553804_a_at	2.69692	2.66385	2.631	2.65237	2.67362	2.63406	2.6642	2.63721	2.67238	2.65424	2.74376	2.65148	2.66392	2.68177	2.6685	2.62754	2.70183	2.82335	2.66689	2.64169	2.68946	2.69634	2.73734	2.65722
1553805_at	2.70306	2.61484	2.64966	2.64394	2.65184	2.65094	2.64323	2.66487	2.67384	2.67637	2.63694	2.66662	2.67037	2.69321	2.6599	2.64299	2.76788	2.68923	2.66918	2.65112	2.61708	2.66234	2.67561	2.65408
1553808_a_at	2.34586	2.33836	2.33333	2.35346	2.32969	2.34182	2.33615	2.39023	2.33722	2.33311	2.31435	2.32563	2.35971	2.33614	2.34278	2.33592	2.34678	2.35449	2.35028	2.33227	2.32942	2.33611	2.33546	2.32668
1553809_a_at	2.49605	2.48046	2.46696	2.57932	2.49686	2.4587	2.47628	2.47024	2.52205	2.47989	2.47063	2.45673	2.47006	2.47467	2.46479	2.4909	2.47312	2.56862	2.46574	2.46739	2.46524	2.46811	2.49756	2.49457
1553810_a_at	3.12982	3.01245	3.05021	3.11047	3.15019	3.08089	3.04522	3.1136	3.10008	3.09343	3.04343	3.01815	3.10342	3.17419	3.04328	3.05764	3.06771	3.05391	3.08286	2.99565	3.02221	3.05323	3.04127	3.01775
1553811_at	2.57844	2.60276	2.56151	2.58328	2.59242	2.58844	2.59461	2.5919	2.58306	2.58982	2.60486	2.61673	2.60976	2.60623	2.59882	2.58324	2.60916	2.61975	2.57395	2.56254	2.58666	2.61005	2.59267	2.60353
1553812_at	2.28102	2.27126	2.2623	2.26897	2.26909	2.24922	2.27057	2.245	2.26651	2.25418	2.29102	2.29399	2.30416	2.30455	2.294	2.27722	2.29859	2.30682	2.25188	2.26612	2.26603	2.32606	2.29684	2.30274
1553813_s_at	2.26222	2.25522	2.24273	2.26382	2.25669	2.25568	2.25855	2.25947	2.25601	2.26821	2.25735	2.26898	2.25884	2.26614	2.26795	2.25527	2.2686	2.28129	2.26407	2.24659	2.2519	2.26065	2.24819	2.25971
1553815_a_at	2.62142	2.41782	2.53806	2.60632	2.51589	2.57108	2.51296	2.5446	2.5101	2.52108	2.4836	2.51352	2.52818	2.52069	2.51947	2.49551	2.58768	2.44328	2.52168	2.50593	2.48255	2.52081	2.50133	2.52195
1553817_at	2.27447	2.3023	2.27663	2.28952	2.2801	2.27822	2.28423	2.28787	2.27942	2.29819	2.28283	2.30114	2.29716	2.27988	2.29544	2.29547	2.30285	2.3264	2.27942	2.27481	2.29642	2.28251	2.2891	2.28504
1553818_x_at	2.34497	2.36933	2.36372	2.35583	2.35688	2.33976	2.36889	2.36083	2.35539	2.35796	2.35413	2.37393	2.36715	2.36282	2.36155	2.35832	2.3728	2.37375	2.3484	2.34271	2.34423	2.37297	2.35922	2.36056
1553821_at	2.55915	2.49652	2.53131	2.52097	2.51934	2.5296	2.52507	2.53799	2.5506	2.5307	2.55962	2.50618	2.51754	2.52975	2.52583	2.53123	2.50647	2.5086	2.52988	2.53489	2.51107	2.52072	2.5168	2.49516
1553822_at	2.59445	2.58642	2.57239	2.58195	2.66818	2.55882	2.59521	2.5911	2.59047	2.59417	2.57797	2.58574	2.59305	2.59669	2.59218	2.58231	2.60061	2.59748	2.58204	2.56831	2.58144	2.60061	2.59676	2.58687
1553823_a_at	2.65885	2.66873	2.64733	2.66482	2.6602	2.64591	2.70407	2.67138	2.6446	2.65982	2.65047	2.65764	2.79469	2.67662	2.66677	2.68078	2.66649	2.69411	2.65453	2.64504	2.60871	2.65083	2.66145	2.63196
1553826_a_at	2.36635	2.41073	2.377	2.39684	2.38078	2.36688	2.37673	2.36684	2.36587	2.38807	2.37637	2.39258	2.42001	2.40179	2.41629	2.39161	2.39282	2.3956	2.36627	2.39844	2.34872	2.45446	2.39823	2.40284
1553828_at	2.59035	2.57431	2.56501	2.57241	2.56769	2.62744	2.58457	2.57991	2.58293	2.59586	2.57804	2.57044	2.57866	2.60462	2.58575	2.56389	2.59986	2.58439	2.56968	2.5509	2.57759	2.61074	2.59013	2.58549
1553829_at	2.40787	2.39562	2.40682	2.39435	2.39931	2.39754	2.40625	2.42633	2.40994	2.41485	2.38615	2.396	2.39231	2.39912	2.39299	2.40228	2.40304	2.40262	2.41021	2.41458	2.38766	2.39976	2.39252	2.3915
1553830_s_at	2.49493	2.47378	2.47029	2.48144	2.48818	2.46402	2.59304	2.47807	2.48232	2.4884	2.4786	2.53566	2.50288	2.4937	2.51421	2.48547	2.55286	2.49757	2.47995	2.4844	2.46853	2.48078	2.49009	2.47576
1553831_at	2.65313	2.623	2.59485	2.7341	2.61044	2.61433	2.64176	2.63662	2.64478	2.63264	2.6053	2.60328	2.63787	2.60609	2.65284	2.61637	2.64328	2.60606	2.63545	2.72679	2.64267	2.60625	2.62814	2.60087
1553832_at	2.34323	2.27881	2.31162	2.27672	2.31639	2.30885	2.31494	2.31545	2.30842	2.3388	2.31272	2.38567	2.32483	2.49357	2.30248	2.30809	2.32115	2.31607	2.33904	2.29541	2.2898	2.30539	2.31423	2.32645
1553834_at	2.76327	2.74327	2.74097	2.75819	2.74387	2.74785	2.79072	2.76891	2.75974	2.75595	2.7221	2.74727	2.75571	2.75824	2.74856	2.74006	2.75404	2.80315	2.75425	2.7447	2.75505	2.74806	2.74525	2.72644
1553835_a_at	2.62615	2.59237	2.60173	2.61861	2.61846	2.60352	2.59736	2.62735	2.61402	2.64984	2.57741	2.58809	2.61106	2.62598	2.59936	2.61117	2.65086	2.59884	2.62269	2.62253	2.59448	2.58693	2.60138	2.57457
1553837_at	2.12813	2.10871	2.11915	2.11301	2.11968	2.10735	2.11617	2.11176	2.11209	2.12261	2.12596	2.10424	2.1349	2.12721	2.12841	2.10961	2.13681	2.1325	2.11791	2.09786	2.10036	2.13943	2.1118	2.13542
1553838_at	2.47142	2.51028	2.47492	2.51097	2.49586	2.47466	2.48596	2.49191	2.48336	2.48851	2.474	2.49229	2.48562	2.48458	2.48927	2.50404	2.48897	2.49548	2.50762	2.49427	2.50896	2.48981	2.48828	2.49215
1553839_at	2.30932	2.33152	2.35455	2.31916	2.3112	2.318	2.30653	2.29169	2.35388	2.3301	2.30636	2.28454	2.27768	2.30168	2.30827	2.32532	2.30116	2.29823	2.32804	2.34508	2.32564	2.32376	2.3352	2.29801
1553840_a_at	2.46706	2.4943	2.43959	2.4533	2.44136	2.42525	2.44422	2.43054	2.43915	2.46319	2.43829	2.48124	2.64738	2.46952	2.60672	2.47153	2.49024	2.58753	2.4837	2.43016	2.45043	2.47967	2.47473	2.43379
1553842_at	2.96418	2.87027	2.88419	2.88696	2.91292	2.88213	2.91783	2.90142	2.92318	2.95006	2.91213	2.90321	2.92906	2.94449	2.90957	2.89403	2.95092	2.9636	2.90758	2.87587	2.87192	3.01669	2.94825	2.89909
1553843_at	2.31622	2.29195	2.31627	2.26777	2.31099	2.29369	2.30949	2.29026	2.35173	2.29731	2.40501	2.30184	2.30364	2.31811	2.28622	2.28403	2.42272	2.28137	2.25805	2.25629	2.35726	2.31859	2.27079	2.29023
1553844_a_at	2.32732	2.35364	2.33285	2.33295	2.31908	2.33189	2.32013	2.32496	2.34368	2.34331	2.34162	2.31308	2.39035	2.37404	2.33123	2.3343	2.33461	2.39427	2.31805	2.34436	2.30788	2.34127	2.34978	2.31539
1553845_x_at	2.21425	2.20964	2.19998	2.19304	2.20835	2.19178	2.21799	2.19731	2.22835	2.25072	2.18796	2.25757	2.21612	2.23511	2.21138	2.22923	2.20479	2.21729	2.20243	2.22583	2.27251	2.1952	2.19296	2.27109
1553846_at	2.23417	2.19908	2.21782	2.18399	2.22692	2.19038	2.24376	2.20751	2.21917	2.19824	2.23127	2.22171	2.22783	2.29421	2.22532	2.20461	2.24361	2.25187	2.20602	2.19386	2.2132	2.25051	2.22194	2.24696
1553847_a_at	2.29387	2.28976	2.27798	2.27937	2.29235	2.26404	2.29647	2.27586	2.28311	2.28316	2.30027	2.30177	2.32684	2.29871	2.29478	2.31662	2.3024	2.30333	2.27786	2.2719	2.33364	2.31314	2.29147	2.29663
1553849_at	2.83538	2.79311	2.81183	2.79049	2.81324	2.80338	2.81689	2.82396	2.81732	2.83667	2.81607	2.91683	2.83749	2.83912	2.80284	2.80392	2.8173	2.81964	2.86208	2.81416	2.74821	2.82801	2.80247	2.8255
1553850_at	2.31217	2.32888	2.31692	2.31271	2.31864	2.30769	2.32002	2.31727	2.3333	2.33149	2.31394	2.3159	2.31866	2.3277	2.3272	2.32072	2.33161	2.32179	2.32781	2.30425	2.30492	2.35858	2.31327	2.31672
1553851_at	2.58496	2.58766	2.5831	2.58163	2.57667	2.57986	2.57098	2.59713	2.59008	2.60401	2.56124	2.5803	2.59164	2.59557	2.58404	2.57891	2.60532	2.60665	2.59495	2.57215	2.59251	2.58128	2.58416	2.5768
1553852_at	2.52536	2.51132	2.49929	2.52647	2.51084	2.51935	2.50936	2.51396	2.51245	2.54496	2.51453	2.52641	2.51581	2.50012	2.51697	2.50174	2.54767	2.51961	2.51787	2.51479	2.54828	2.50547	2.5127	2.49445
1553856_s_at	2.45771	2.46095	2.44769	2.46214	2.46365	2.44564	2.45848	2.46641	2.44472	2.47329	2.46632	2.53171	2.4836	2.4674	2.46144	2.45317	2.45317	2.44069	2.44308	2.44664	2.45571	2.45415	2.49401	2.45979
1553857_at	2.55372	2.35858	2.63558	2.42331	2.47716	2.40156	2.39075	2.35379	2.4036	2.54673	2.46365	2.43512	2.41301	2.48731	2.44792	2.5246	2.45995	2.44872	2.40827	2.49545	2.47301	2.45951	2.447	2.44242
1553858_at	3.32805	3.15592	3.19961	3.21194	3.18041	3.51843	3.23286	3.23405	3.19221	3.53298	3.18005	3.22657	3.12106	3.14018	3.16303	3.20251	3.22876	3.2493	3.19529	3.27724	3.16961	3.17943	3.2671	3.18051
1553859_at	2.52706	2.50894	2.51806	2.5161	2.51187	2.50135	2.51508	2.50094	2.52648	2.53038	2.51734	2.53163	2.52408	2.51731	2.51815	2.50681	2.52813	2.53192	2.51058	2.51429	2.50035	2.53373	2.53225	2.5114
1553860_at	2.28755	2.26861	2.27477	2.27118	2.27524	2.28109	2.28019	2.26516	2.2799	2.29435	2.28864	2.27393	2.28016	2.29084	2.28294	2.26746	2.28583	2.28392	2.27763	2.27769	2.26305	2.29655	2.25714	2.28923
1553861_at	2.59436	2.54129	2.5485	2.57046	2.57553	2.5547	2.58614	2.60654	2.56789	2.58641	2.55557	2.55862	2.6092	2.57198	2.55599	2.73858	2.5936	2.56896	2.52813	2.57719	2.50707	2.56528	2.60766	2.60215
1553863_at	2.48625	2.47226	2.47081	2.46433	2.47641	2.48534	2.46775	2.48042	2.48797	2.47594	2.47114	2.47911	2.48969	2.48196	2.48482	2.474	2.49828	2.51886	2.4652	2.47323	2.46717	2.48132	2.47533	2.47039
1553864_at	2.68204	2.70662	2.66848	2.70529	2.67977	2.65742	2.69866	2.6807	2.69817	2.70221	2.65396	2.7192	2.73384	2.71307	2.70925	2.68757	2.75979	2.73191	2.67574	2.68503	2.68877	2.70295	2.73573	2.68832
1553865_a_at	2.72965	2.67334	2.71357	2.69369	2.69973	2.68919	2.69074	2.70987	2.71842	2.74409	2.69143	2.69308	2.70108	2.71149	2.70202	2.71326	2.70787	2.71949	2.69499	2.66804	2.67549	2.69486	2.70797	2.68173
1553868_a_at	3.27511	3.27246	3.24601	3.26281	3.27964	3.24588	3.2717	3.26925	3.26651	3.33628	3.22829	3.45176	3.33343	3.33936	3.28592	3.29964	3.35265	3.31979	3.25398	3.20108	3.23616	3.30317	3.31235	3.2377
1553869_at	2.31662	2.28714	2.32078	2.29295	2.28764	2.30342	2.2824	2.33968	2.3274	2.3295	2.28561	2.27369	2.26973	2.27871	2.27351	2.28828	2.29078	2.28048	2.34781	2.33022	2.27989	2.26441	2.29693	2.30982
1553871_at	2.1246	2.123	2.1259	2.12237	2.12108	2.12661	2.13604	2.11495	2.12418	2.10983	2.12236	2.12606	2.10814	2.12957	2.12522	2.10644	2.12673	2.12126	2.12927	2.12349	2.12972	2.13468	2.14176	2.12674
1553872_at	2.47821	2.54501	2.48215	2.5375	2.48674	2.49227	2.51561	2.50628	2.4728	2.56825	2.50931	2.55191	2.53756	2.50703	2.5193	2.47543	2.53393	2.53642	2.4873	2.49698	2.5112	2.53059	2.51104	2.54973
1553873_at	2.58768	2.61187	2.58991	2.59958	2.60968	2.58168	2.59309	2.59195	2.5882	2.61613	2.59549	2.63158	2.61661	2.61295	2.60901	2.58921	2.64407	2.61941	2.56025	2.57751	2.60299	2.6054	2.63248	2.59264
1553874_a_at	2.11149	2.05907	2.08669	2.06224	2.13171	2.07888	2.08715	2.08303	2.08444	2.07787	2.11734	2.0809	2.07509	2.11407	2.08152	2.07328	2.10002	2.09045	2.07313	2.06375	2.04679	2.13995	2.07156	2.11251
1553875_s_at	2.00639	1.98758	2.0071	1.98417	2.01097	1.99263	2.00491	1.99973	1.99174	2.00124	2.01882	1.98818	1.99203	2.04578	1.9907	1.97607	2.00806	1.9991	1.99791	1.99393	1.97133	2.02046	1.97977	1.99838
1553876_at	2.60771	2.53377	2.55579	2.59098	2.57815	2.55978	2.57281	2.58779	2.56866	2.5919	2.5573	2.55832	2.58724	2.5898	2.56015	2.59058	2.59221	2.58953	2.59327	2.56506	2.5161	2.56336	2.56664	2.56591
1553878_at	2.68175	2.58723	2.59132	2.65426	2.62889	2.60585	2.63727	2.61751	2.61404	2.6362	2.64932	2.66134	2.65568	2.65526	2.63489	2.62207	2.77117	2.67252	2.63187	2.59112	2.59113	2.67317	2.70414	2.67259
1553879_a_at	2.57269	2.58244	2.54985	2.56124	2.57244	2.54436	2.59644	2.55646	2.55265	2.57698	2.57991	2.59714	2.61357	2.66032	2.61015	2.56715	2.61638	2.60337	2.56101	2.54735	2.55791	2.63592	2.61792	2.67267
1553880_at	2.54956	2.56211	2.54943	2.55117	2.58032	2.51375	2.57667	2.52511	2.5438	2.57194	2.5432	2.58904	2.60054	2.60089	2.57572	2.55317	2.5944	2.59452	2.53603	2.5114	2.52738	2.57797	2.59106	2.58759
1553881_at	2.67657	2.64562	2.68931	2.66063	2.63508	2.67011	2.65151	2.66877	2.66137	2.68576	2.77326	2.6219	2.65243	2.67416	2.63834	2.60282	2.63941	2.64624	2.66417	2.69038	2.61667	2.6265	2.59849	2.6058
1553882_at	2.48574	2.51507	2.47828	2.46331	2.52606	2.46408	2.49663	2.52056	2.48083	2.58474	2.47946	2.50182	2.51694	2.51241	2.49951	2.50712	2.53952	2.5304	2.49114	2.48789	2.48097	2.50216	2.50013	2.50175
1553883_at	2.87286	2.86189	2.84915	2.87704	2.85525	2.86114	2.85678	2.88514	2.86129	2.90862	2.84887	2.86606	2.88788	2.92259	2.87934	2.85057	2.89489	2.89639	2.86819	2.83728	2.84463	2.85629	2.86157	2.8444
1553885_x_at	2.71998	2.78599	2.73641	2.83458	2.73295	2.74389	2.73023	2.76737	2.75497	2.77808	2.73594	2.76875	2.76553	2.73782	2.75528	2.76462	2.79525	2.77368	2.73711	2.71458	2.72077	2.73203	2.76464	2.7164
1553886_at	2.85941	2.78199	2.82286	2.79714	2.8113	2.82466	2.81322	2.86135	2.81863	2.85999	2.80538	2.79059	2.80465	2.82917	2.80552	2.79302	2.81757	2.78513	2.83764	2.8788	2.77202	2.84891	2.79713	2.7883
1553887_at	2.47098	2.48693	2.47811	2.47092	2.48404	2.47088	2.48946	2.48495	2.48832	2.47641	2.48223	2.46985	2.47319	2.50804	2.48155	2.45598	2.48034	2.46691	2.49597	2.47748	2.43652	2.5166	2.47906	2.4688
1553888_at	2.51033	2.52757	2.52687	2.52625	2.5211	2.49901	2.52396	2.50915	2.53139	2.54407	2.51333	2.51123	2.50832	2.53226	2.51838	2.51959	2.55304	2.52589	2.51575	2.53018	2.50506	2.51397	2.51458	2.52298
1553889_at	2.38992	2.38149	2.38298	2.36973	2.38618	2.3732	2.36489	2.38439	2.37375	2.4613	2.46788	2.37637	2.38077	2.39584	2.37428	2.37321	2.39452	2.3837	2.37839	2.36218	2.3553	2.37364	2.36369	2.38338
1553890_s_at	2.15977	2.15353	2.14853	2.14843	2.15728	2.14856	2.1476	2.14333	2.14517	2.14884	2.16864	2.14466	2.15694	2.12653	2.1511	2.15745	2.14351	2.15326	2.14463	2.2161	2.16471	2.16122	2.14952	2.15162
1553891_at	2.5694	2.5443	2.55439	2.54471	2.54975	2.54863	2.55325	2.56018	2.57979	2.56897	2.52954	2.56645	2.54691	2.55006	2.54281	2.54001	2.55028	2.55609	2.55897	2.58603	2.541	2.60191	2.53995	2.56747
1553893_at	2.39024	2.44466	2.44328	2.41838	2.43489	2.37103	2.41896	2.39639	2.4185	2.41765	2.40548	2.40789	2.46672	2.41119	2.415	2.418	2.44882	2.42043	2.39758	2.41691	2.42264	2.41862	2.41577	2.41676
1553894_at	2.64246	2.609	2.6086	2.60806	2.84207	2.60651	2.60975	2.62221	2.66393	2.64211	2.6032	2.58763	2.59834	2.6515	2.59056	2.60332	2.60482	2.59899	2.62605	2.61055	2.60041	2.59509	2.59501	2.58345
1553895_at	2.29666	2.34065	2.31096	2.30404	2.32445	2.30728	2.34303	2.32661	2.33042	2.30708	2.33475	2.318	2.30446	2.32034	2.31622	2.30358	2.32559	2.31924	2.34253	2.32895	2.28972	2.33478	2.317	2.33445
1553898_a_at	2.79452	2.76099	2.76518	2.7673	2.77824	2.77199	2.78803	2.77031	2.78004	2.77472	2.76218	2.78957	2.80817	2.79792	2.78018	2.78231	2.81492	2.80971	2.7601	2.75365	2.76089	2.80492	2.79646	2.7901
1553900_s_at	2.24915	2.2499	2.23451	2.22414	2.24119	2.2463	2.24443	2.24717	2.27839	2.24573	2.25249	2.23649	2.23973	2.28853	2.23966	2.23721	2.25361	2.24453	2.27033	2.25516	2.23126	2.25945	2.28242	2.28924
1553901_x_at	3.65178	3.57845	3.55534	3.57305	3.72622	3.5181	3.57844	3.57265	3.62826	3.61597	3.58383	3.64062	3.78225	3.64842	3.70682	4.0092	3.62512	3.5667	3.54973	3.52234	3.55956	3.63634	3.74477	3.70566
1553905_at	2.58772	2.53508	2.55714	2.54821	2.5682	2.56461	2.56377	2.5762	2.57323	2.60158	2.54363	2.53257	2.54015	2.564	2.54486	2.55571	2.56054	2.57484	2.58888	2.55445	2.5428	2.5595	2.54403	2.5082
1553906_s_at	2.6834	2.71613	2.60342	2.92885	2.70003	2.64205	2.64401	2.64271	2.63451	2.59666	2.63322	2.63797	2.74434	2.639	2.64468	2.6413	2.64667	2.65107	2.84506	2.63517	2.66402	2.62602	3.00428	2.63395
1553907_a_at	2.68741	2.71449	2.71172	2.70288	2.70344	2.68823	2.69266	2.72559	2.70738	2.7421	2.68996	2.69242	2.70601	2.69231	2.69444	2.69676	2.71222	2.70166	2.70581	2.6919	2.6809	2.69011	2.67292	2.68005
1553909_x_at	2.61014	2.57755	2.56706	2.44921	2.57359	2.53413	2.55083	2.581	2.9571	2.55662	2.5319	2.55531	2.60091	2.93194	2.53532	2.75178	2.51349	2.55936	2.54051	2.53511	2.65428	2.53462	2.7908	2.68081
1553910_at	2.65291	2.63192	2.63259	2.65101	2.61864	2.64729	2.63553	2.65838	2.65998	2.65721	2.64224	2.611	2.66172	2.62211	2.61776	2.64957	2.6386	2.62862	2.65847	2.63545	2.64035	2.65171	2.61712	2.66029
1553911_at	2.54764	2.59387	2.56069	2.54368	2.57104	2.55224	2.57627	2.55386	2.56224	2.59301	2.59134	2.58989	2.57229	2.60879	2.58169	2.56707	2.5871	2.59068	2.56077	2.54533	2.53535	2.63599	2.58186	2.5829
1553912_at	2.61075	2.57532	2.61491	2.58629	2.57602	2.59046	2.59255	2.5838	2.59907	2.64468	2.58628	2.59733	2.58186	2.66177	2.59692	2.61071	2.6205	2.60847	2.5879	2.57405	2.57355	2.57589	2.60826	2.59709
1553914_at	2.51625	2.56403	2.54495	2.55256	2.53185	2.52677	2.53334	2.53981	2.54641	2.55269	2.51736	2.55131	2.5597	2.58059	2.52649	2.54915	2.54102	2.55007	2.52166	2.54954	2.49402	2.57706	2.55125	2.72522
1553915_at	2.99494	2.98141	2.95018	2.99126	2.98741	2.95882	2.98199	2.98658	2.98583	2.99021	2.96497	2.98769	2.99959	3.01923	2.99122	2.94437	3.02508	3.00419	3.00182	2.93811	2.9938	3.0124	3.05456	2.9596
1553917_at	2.35767	2.39703	2.37026	2.36901	2.36201	2.35264	2.38099	2.39164	2.39552	2.42278	2.40516	2.34728	2.35218	2.41613	2.36453	2.37027	2.40085	2.36434	2.39103	2.38654	2.35319	2.39736	2.3595	2.41288
1553918_at	2.41476	2.38267	2.39332	2.40414	2.38682	2.39047	2.39172	2.3981	2.39324	2.38731	2.39547	2.38977	2.40515	2.40404	2.37718	2.38112	2.3954	2.38993	2.41154	2.38699	2.38023	2.41234	2.46724	2.42261
1553919_at	2.27088	2.24717	2.23701	2.25645	2.31526	2.24898	2.24318	2.24441	2.24869	2.23136	2.2516	2.24452	2.25221	2.26606	2.26425	2.25699	2.26705	2.27296	2.24245	2.24989	2.2647	2.27305	2.2911	2.2713
1553920_at	2.5503	2.55031	2.56434	2.54638	2.5506	2.53888	2.54319	2.56784	2.55911	2.5649	2.53593	2.53108	2.54316	2.55571	2.5514	2.56653	2.58756	2.55841	2.56037	2.54675	2.52178	2.53863	2.55631	2.54743
1553923_at	2.40806	2.40582	2.40248	2.39696	2.39823	2.40527	2.40847	2.41447	2.40429	2.42711	2.41006	2.40694	2.40923	2.41503	2.39918	2.39349	2.41569	2.40671	2.43587	2.39314	2.37833	2.41633	2.41331	2.41496
1553924_at	2.60047	2.5974	2.58687	2.59437	2.60216	2.59101	2.61679	2.59632	2.63884	2.6074	2.57153	2.59628	2.60627	2.59936	2.59598	2.58208	2.61177	2.6094	2.60119	2.57554	2.60391	2.59889	2.60338	2.58761
1553927_at	2.59852	2.61673	2.60655	2.60851	2.60765	2.58507	2.61614	2.61138	2.61576	2.61504	2.59778	2.60727	2.63901	2.64221	2.60742	2.59754	2.63199	2.62621	2.59656	2.59001	2.59329	2.60872	2.61317	2.6102
1553928_at	4.12516	4.40836	4.40169	4.19273	4.51234	4.22715	4.8683	4.29216	4.28239	4.12879	4.00132	4.56327	4.27146	4.12634	4.25163	4.26904	4.34437	4.38586	4.0681	4.33002	4.30161	4.30403	4.31681	4.11177
1553929_at	2.41962	2.4468	2.411	2.41168	2.43529	2.43064	2.4313	2.43415	2.4059	2.42871	2.44064	2.45218	2.44254	2.44966	2.48917	2.41877	2.44959	2.44649	2.41395	2.42769	2.42104	2.45323	2.4392	2.45543
1553930_at	2.64179	2.59209	2.65724	2.60463	2.61393	2.62129	2.60581	2.63054	2.61922	2.63754	2.59129	2.60409	2.60971	2.61338	2.60001	2.60273	2.6583	2.61696	2.62838	2.62037	2.5911	2.62615	2.60253	2.59729
1553931_at	2.74071	2.72432	2.74479	2.73693	2.72459	2.71206	2.73742	2.73592	2.73095	2.76388	2.72066	2.71044	2.74319	2.72495	2.72166	2.73611	2.79634	2.74168	2.72942	2.72803	2.71447	2.73637	2.73573	2.70766
1553934_at	2.72445	2.69708	2.69032	2.69112	2.70094	2.6908	2.70154	2.71434	2.70464	2.72943	2.69298	2.71271	2.71922	2.71555	2.71263	2.70189	2.72858	2.72855	2.72161	2.68198	2.72372	2.72962	2.74038	2.71648
1553935_at	2.52634	2.47926	2.49974	2.48825	2.49488	2.50057	2.48596	2.49334	2.5006	2.53225	2.5096	2.49045	2.51317	2.50025	2.50014	2.50103	2.49962	2.49982	2.50778	2.48888	2.48977	2.52049	2.50542	2.49366
1553936_a_at	2.62753	2.58958	2.60158	2.59607	2.61699	2.60101	2.61787	2.6128	2.61628	2.61378	2.60346	2.62608	2.61742	2.63213	2.61439	2.58568	2.62889	2.61689	2.61214	2.58719	2.56859	2.64775	2.61048	2.63203
1553938_a_at	2.65365	2.71172	2.67503	2.68192	2.69174	2.66872	2.6891	2.687	2.67823	2.68067	2.68634	2.6938	2.68769	2.71017	2.68191	2.66159	2.69815	2.70197	2.67709	2.65703	2.65925	2.7255	2.68285	2.68106
1553940_a_at	3.0355	3.27518	3.16575	3.17347	3.15418	3.02675	3.1841	3.07008	3.12505	3.19809	3.13542	3.1582	3.18616	3.40545	3.21788	3.15899	3.13941	3.11291	3.09865	3.3102	3.17225	3.17493	3.16368	3.18172
1553943_at	2.35235	2.32333	2.33687	2.3296	2.33414	2.3244	2.3386	2.33179	2.33615	2.3341	2.34105	2.45253	2.37014	2.33668	2.34232	2.33781	2.3396	2.34008	2.329	2.33055	2.33359	2.36296	2.32871	2.36392
1553944_at	2.56473	2.34855	2.45647	2.43632	2.4489	2.44177	2.45285	2.44802	2.45371	2.46174	2.44373	2.44669	2.50054	2.4639	2.45096	2.43311	2.46694	2.48509	2.45929	2.45277	2.46358	2.45533	2.44811	2.45644
1553945_at	2.40456	2.32013	2.36026	2.33291	2.36852	2.34603	2.35173	2.38172	2.35078	2.37423	2.37013	2.34632	2.3538	2.4033	2.35956	2.32034	2.36692	2.35834	2.39665	2.35491	2.32269	2.39615	2.37084	2.37328
1553946_at	2.29134	2.29197	2.28919	2.28738	2.27987	2.29867	2.28947	2.28767	2.29106	2.31971	2.27438	2.28341	2.30753	2.28811	2.29477	2.295	2.28549	2.30303	2.2837	2.275	2.29223	2.28505	2.29734	2.30421
1553947_at	2.52303	2.52696	2.47598	2.49118	2.54805	2.48416	2.49319	2.46277	2.73365	2.50955	2.52858	2.71232	2.52323	2.49409	2.51621	2.50102	2.51207	2.53838	2.47502	2.53341	2.5444	2.52513	2.51006	2.52207
1553949_at	2.27373	2.25042	2.26154	2.24113	2.2726	2.26136	2.26996	2.28386	2.27081	2.28282	2.2765	2.23386	2.24585	2.30416	2.2659	2.24782	2.25999	2.26408	2.28101	2.26306	2.22484	2.26981	2.2279	2.25235
1553952_at	2.18983	2.16541	2.17461	2.14707	2.17513	2.15348	2.18766	2.18711	2.16463	2.15411	2.20178	2.20462	2.18893	2.21705	2.18505	2.25019	2.19947	2.20771	2.16645	2.15269	2.18905	2.21232	2.18168	2.22699
1553954_at	6.36987	6.23548	6.32038	6.43179	6.3467	5.94094	6.57809	6.71728	6.17337	6.38024	5.96732	6.40435	6.15739	6.4561	6.2512	6.52598	6.62152	6.37835	6.17871	6.40163	6.54335	6.54925	6.10495	6.14562
1553955_at	5.75952	5.62156	6.05122	5.84541	5.57093	5.96113	5.96831	5.97738	5.46996	5.46791	5.49066	5.5354	5.65208	5.5259	5.66071	5.63784	5.51624	5.4218	5.29126	5.68382	5.94572	5.91068	5.64791	5.8597
1553956_at	5.32307	5.14802	5.43163	5.12953	5.36985	4.75251	5.36728	5.38124	5.24704	5.24415	5.1008	5.33726	5.14356	4.98236	5.35267	5.90839	5.58687	4.98867	5.1935	5.19768	5.4985	5.66484	5.07253	5.14213
1553957_at	3.89301	3.5414	3.71315	3.54129	3.87479	3.71726	4.10246	3.81625	3.93703	4.08744	3.72871	3.7886	3.63922	3.73582	3.66246	3.90682	3.72094	3.34844	3.68387	3.74854	3.6502	3.59573	3.73078	3.7249
1553959_a_at	5.51218	5.57354	5.36516	5.76579	5.34265	5.60438	5.54454	5.72687	5.57824	4.75531	5.24326	5.58045	5.41421	5.37658	5.23842	5.23825	5.34475	5.68058	6.18032	5.3548	5.77786	5.80383	5.85402	5.28147
1553960_at	4.64851	5.59898	5.54185	4.78622	4.75499	4.63146	4.42229	4.98462	5.28607	4.58338	5.15646	5.67151	5.31073	4.9875	5.09936	5.10731	4.91449	5.06861	5.74644	4.54512	5.28649	5.71244	5.48572	5.10488
1553961_s_at	3.21273	3.58422	3.73459	3.19881	3.23772	3.09553	2.8078	3.69564	3.52943	3.20694	3.40575	3.59269	3.16609	3.26917	3.31647	3.36535	3.2718	3.07214	4.09486	3.3121	3.18691	3.52696	3.59579	3.16933
1553962_s_at	2.60539	3.09183	2.41865	2.92139	2.57045	3.25784	2.53216	2.68627	2.69752	2.61321	3.08606	2.80527	2.8361	2.7867	3.42313	2.63762	2.97689	2.96254	2.9005	2.85255	2.72255	2.84701	2.78197	2.56756
1553963_at	2.59938	2.57015	2.5601	2.57279	2.58066	2.577	2.58319	2.58073	2.58809	2.58016	2.61024	2.58735	2.59523	2.61353	2.58798	2.55961	2.60925	2.60578	2.59124	2.55403	2.54184	2.63643	2.59392	2.59572
1553965_x_at	2.65419	2.65025	2.64625	2.64187	2.64799	2.6456	2.6416	2.64258	2.64134	2.65028	2.67013	2.67568	2.65804	2.66711	2.6547	2.63779	2.65915	2.69491	2.6411	2.63813	2.63126	2.67822	2.65315	2.6403
1553967_at	2.11515	2.11582	2.08506	2.10929	2.11001	2.10413	2.10379	2.07071	2.09247	2.09875	2.11568	2.13473	2.16709	2.14937	2.14379	2.11074	2.13899	2.15889	2.10619	2.07677	2.1229	2.13796	2.148	2.13256
1553968_a_at	2.05907	2.30859	2.19115	2.14108	2.15144	2.09627	2.13123	2.17345	2.36611	2.15481	2.13389	2.1574	2.1241	2.14689	2.16132	2.13533	2.14438	2.1289	2.16502	2.14547	2.16044	2.15543	2.49249	2.13553
1553970_s_at	2.49053	2.47357	2.43416	2.47919	2.47518	2.47689	2.47306	2.51384	2.56426	2.47692	2.46696	2.46318	2.50027	2.47457	2.46638	2.46548	2.48636	2.47261	2.48679	2.4782	2.46787	2.47694	2.47619	2.47356
1553971_a_at	2.60376	2.58453	2.69738	2.5614	2.54196	2.56116	2.66657	2.76586	2.56491	2.64963	2.55059	2.54059	2.58138	2.48879	2.51833	2.5694	2.4997	2.52078	2.78092	2.57108	2.57396	2.49412	2.57274	2.60613
1553972_a_at	3.14091	2.30372	2.50408	2.53484	2.6611	3.53896	2.72818	2.64837	2.70435	2.4767	2.47166	3.0614	2.48894	2.47892	2.57235	2.47165	2.64734	2.74691	2.86663	2.95366	3.1866	2.70867	2.49315	2.49801
1553973_a_at	2.39463	2.396	2.39703	2.37664	2.39315	2.40456	2.37923	2.3983	2.39413	2.39616	2.38244	2.39817	2.39935	2.54564	2.38136	2.39383	2.40326	2.38611	2.40091	2.38045	2.38771	2.4499	2.39675	2.39501
1553974_at	3.67462	3.68976	4.00182	3.65897	3.56322	3.47645	3.60604	3.79363	3.66335	3.84185	3.5018	3.47383	3.55371	3.589	3.75645	3.89917	3.543	3.62453	3.52834	3.58259	4.16813	3.60875	3.59143	3.37229
1553976_a_at	4.62419	4.93986	5.60205	4.63355	5.02295	4.55139	4.79449	4.8556	4.47111	5.03581	4.85351	4.11517	4.60797	4.72037	4.55219	4.57295	4.74337	4.86195	4.69286	4.95469	4.8249	4.18059	4.81123	5.07579
1553977_a_at	2.35541	2.30183	2.30065	2.31817	2.32623	2.29291	2.31625	2.3182	2.30224	2.30254	2.31819	2.34308	2.36005	2.30449	2.31342	2.29941	2.31028	2.56574	2.31979	2.28491	2.31803	2.29004	2.32676	2.39444
1553978_at	3.89639	3.94918	3.85718	3.73836	3.87861	3.95083	4.10374	4.57344	3.81495	4.15686	3.67	3.74543	4.1597	3.7082	3.71705	3.76866	3.60578	3.90581	4.08715	3.58484	4.05325	3.82028	3.79613	3.7002
1553979_at	7.31833	7.0701	7.61084	6.94505	7.46454	6.95716	7.09212	7.38111	7.41889	6.87373	6.99177	7.2132	7.1857	7.61951	7.23331	7.69627	7.52718	6.60287	7.07974	7.39276	7.33609	7.47223	7.16167	7.58928
1553982_a_at	2.48715	2.54973	2.50006	2.4972	2.52701	2.5234	2.50821	2.48777	2.51783	2.50066	2.49507	2.52233	2.52422	2.54213	2.54574	2.50641	2.55487	2.52809	2.53572	2.48572	2.4932	2.60512	2.52825	2.4979
1553983_at	2.80293	2.75982	2.76951	2.7402	2.81311	2.77366	2.76609	2.76944	2.76986	2.95837	2.80285	2.82164	2.84491	2.83041	2.77966	3.17276	2.85983	2.80171	2.69879	2.6643	2.72726	2.82995	2.75837	2.91367
1553984_s_at	5.65741	5.05756	5.62305	5.31011	5.82403	4.84692	5.91853	5.57556	5.42931	5.40597	5.17882	5.51773	5.26446	5.44418	4.9887	5.99623	5.55941	5.53925	5.35061	5.42467	5.31826	5.33888	5.30104	5.56074
1553986_at	2.42011	2.40476	2.39242	2.39848	2.39964	2.39523	2.37806	2.41289	2.41225	2.41482	2.41148	2.4288	2.43292	2.45358	2.42694	2.39236	2.41568	2.41365	2.42001	2.41183	2.44084	2.41236	2.40309	2.40097
1553987_at	3.60861	3.5621	4.13732	3.6876	3.81034	3.49158	4.0557	3.48764	3.6392	3.59468	3.55428	3.49579	3.23121	3.75831	3.39403	3.95263	3.52305	3.12102	3.88655	3.9001	3.71895	3.31516	3.39616	3.55279
1553989_a_at	2.31722	2.31268	2.31572	2.30521	2.32442	2.31514	2.31481	2.32443	2.33834	2.31437	2.28876	2.29926	2.30415	2.33565	2.29217	2.30044	2.31478	2.3094	2.33011	2.33219	2.33579	2.31068	2.29838	2.31101
1553990_at	2.09406	2.12904	2.11067	2.11099	2.11163	2.09988	2.11373	2.10882	2.11616	2.1104	2.11884	2.11798	2.10624	2.11375	2.11151	2.10707	2.12189	2.11981	2.11296	2.11011	2.10107	2.11949	2.11634	2.11202
1553991_s_at	2.56431	2.68159	2.62843	2.70378	2.61307	2.62201	2.64234	2.61278	2.64023	2.62513	2.59851	2.71098	2.61238	2.61918	2.62798	2.5936	2.62942	2.62358	2.5616	2.63212	2.59694	2.61747	2.65105	2.59083
1553992_s_at	2.53478	2.96534	2.71835	2.73073	2.78722	2.70491	2.73317	2.72946	3.02223	2.71145	2.67682	2.7667	2.67873	3.07648	2.73676	2.73293	2.66034	2.74874	2.7231	2.85508	2.64803	2.79637	2.73292	2.87897
1553993_s_at	4.92909	5.27189	4.69629	5.57401	4.85185	5.33994	4.45658	5.69336	5.10545	4.53943	5.32944	5.40172	4.94203	4.38055	5.03212	4.1247	4.3497	5.64753	5.70868	4.40717	4.49434	4.73783	5.50835	4.51351
1553994_at	2.71453	2.88217	2.75787	2.74673	2.82229	2.77826	2.83558	2.80327	2.78689	2.82436	2.80132	2.77244	2.85073	2.84613	2.79365	2.77099	2.89471	2.81666	2.79515	2.76048	2.74483	2.8612	2.82997	2.81841
1553995_a_at	2.48637	2.51423	2.48591	2.48159	2.50982	2.4735	2.51271	2.48331	2.50496	2.50281	2.49218	2.5367	2.51101	2.51852	2.50361	2.49482	2.5456	2.53337	2.49098	2.45177	2.49309	2.56647	2.52034	2.51494
1553997_a_at	2.62572	2.53649	2.50101	2.60718	2.57687	2.50144	2.43644	2.65381	2.9721	2.27538	2.33902	2.79964	2.56048	2.79159	2.59416	3.24196	2.55418	2.83016	2.72591	2.49018	2.47939	2.6535	2.53705	2.53855
1553998_at	2.76153	2.67398	2.70154	2.70893	2.70679	2.70684	2.69651	2.70788	2.71793	2.73667	2.7134	2.69868	2.723	2.69251	2.71181	2.69833	2.71253	2.71412	2.75875	2.76863	2.6835	2.70927	2.71516	2.6983
1554001_at	2.84344	2.99935	3.11317	2.88645	2.88121	2.85734	2.9938	2.88019	2.89082	2.89862	2.86495	2.90007	2.92891	3.00865	2.91527	2.96333	2.96645	2.94458	2.98818	2.82636	3.09445	2.88808	2.88388	2.85433
1554003_at	5.00797	4.7125	4.66048	4.76748	4.86901	5.1785	4.7557	4.95335	4.94415	5.11778	4.84895	4.77625	4.63152	4.62088	4.23651	4.61453	4.14308	4.5572	4.69488	5.00081	5.27396	5.08045	4.94863	4.92114
1554004_a_at	4.34088	4.62804	4.47838	4.41743	4.32429	4.57643	4.35303	4.44677	4.45314	4.86767	4.46089	3.91813	4.41748	4.1975	4.43932	4.18535	4.14407	4.41997	4.35585	4.61674	4.55784	4.50804	4.41118	4.42636
1554006_a_at	2.30385	2.32099	2.3112	2.29812	2.30486	2.27805	2.30944	2.30488	2.28194	2.29228	2.31745	2.30071	2.30071	2.31046	2.28795	2.29628	2.31246	2.3133	2.32198	2.30084	2.45818	2.31036	2.31674	2.30521
1554007_at	2.90613	2.96564	2.93192	2.92806	2.91249	2.88891	2.91034	2.94507	2.89459	2.90589	2.89375	2.92054	2.8209	2.89994	2.91447	3.04747	2.93282	2.9048	2.94199	2.86698	3.24533	3.02292	2.9561	2.89944
1554008_at	3.94018	4.01184	3.21317	3.65619	3.96896	4.22064	3.97283	4.15969	4.23785	3.57453	4.14518	4.08086	3.82347	3.92156	4.03877	3.84509	4.0833	4.30647	4.42917	3.82687	4.0373	3.99375	3.9841	3.86269
1554010_at	2.65903	2.66145	2.64499	2.62354	2.64301	2.6488	2.65083	2.86709	2.62513	2.64342	2.68469	2.6235	2.61979	2.62045	2.6796	2.66349	2.63507	2.64906	2.63325	2.62483	2.61847	2.66693	2.69119	2.62821
1554012_at	2.71979	2.69199	2.69713	2.71217	2.70822	2.68932	2.70818	2.71583	2.69876	2.73431	2.70435	2.68954	2.69912	2.70342	2.70446	2.69734	2.71476	2.71466	2.69739	2.69498	2.70501	2.70721	2.71134	2.6875
1554014_at	4.6752	4.83345	4.92995	4.64593	4.32502	5.26546	4.80793	4.60632	4.41527	4.84431	4.86275	4.28951	4.5186	4.54284	5.54846	4.61519	4.70865	4.76483	4.58799	5.30195	4.53787	4.64584	4.26879	4.61529
1554015_a_at	3.53606	3.28878	3.48063	3.06985	2.87299	3.6461	3.6108	3.37099	2.87643	3.94048	3.95643	3.00485	3.27143	3.06381	4.13616	3.09949	3.32145	3.38485	3.30489	3.84758	3.14338	3.29851	2.99814	3.37844
1554016_a_at	2.875	3.02594	2.67318	3.29921	2.74577	2.9559	2.73274	3.56337	3.03892	2.71189	2.78032	2.99772	2.70939	2.94594	2.79765	2.836	2.67396	3.2314	3.26938	2.71708	2.68196	2.66165	3.37057	2.7656
1554017_at	2.50217	2.43648	2.67553	2.60362	2.43768	2.43686	2.46917	2.43383	2.45926	2.45229	2.433	2.44927	2.42652	2.44819	2.43415	2.45441	2.44877	2.44824	2.4644	2.47959	2.46351	2.43483	2.42578	2.42562
1554018_at	3.01719	3.04724	3.21961	2.98852	3.1158	2.95252	2.9604	2.91625	2.93478	3.0539	2.99619	2.92845	3.04839	2.95625	2.97114	3.26693	2.98436	2.97368	2.97268	2.85991	3.20483	3.00084	3.30625	2.93601
1554019_s_at	3.38513	3.38953	3.41604	3.3102	3.50153	3.34301	3.5079	3.45871	3.41761	3.55707	3.16994	3.35999	3.40112	3.37516	3.37481	3.68352	3.41501	3.39828	3.27469	3.40191	3.43215	3.38268	3.35759	3.40462
1554020_at	2.98123	2.92667	2.59807	2.9429	2.77038	3.03299	2.94948	3.46992	3.15409	2.67102	2.85156	2.92026	2.93776	2.96078	2.88202	3.08802	3.27991	2.95147	3.10055	2.90762	2.93889	3.165	2.88886	2.87642
1554021_a_at	5.21281	5.58533	5.46882	5.24036	5.55122	5.36519	5.28232	5.2811	5.34871	5.46364	5.38132	5.4304	5.40431	5.66459	5.48676	5.56284	5.37911	5.095	4.94407	5.81906	5.75551	5.33209	5.44794	5.45959
1554022_at	2.5395	2.54273	2.52441	2.52579	2.539	2.52962	2.55542	2.53726	2.53006	2.55921	2.52927	2.54051	2.55754	2.51807	2.54847	2.52704	2.54845	2.546	2.53968	2.59665	2.51155	2.54468	2.53879	2.54213
1554023_s_at	2.33849	2.37217	2.34896	2.33372	2.36231	2.35269	2.34813	2.34644	2.36928	2.35198	2.35307	2.35164	2.41423	2.36184	2.35654	2.36871	2.59179	2.36728	2.3367	2.34992	2.35226	2.34828	2.34149	2.36778
1554026_a_at	3.47857	3.06796	3.39562	3.85254	3.0225	3.61947	2.93722	3.21933	2.88971	4.30402	3.8385	3.30714	3.05047	2.69479	3.48101	3.01191	2.5948	3.08649	2.84172	3.20491	2.93494	2.78185	2.8491	2.87264
1554027_a_at	2.5902	2.53004	2.53463	2.57458	2.55496	2.54927	2.53778	2.56256	2.55393	2.56851	2.54812	2.58779	2.58952	2.54428	2.56376	2.56443	2.60339	2.56895	2.53218	2.55845	2.57221	2.56021	2.5701	2.56607
1554029_a_at	3.42589	3.08543	3.28351	3.37578	3.22766	3.11034	3.24711	3.04025	3.36862	3.39325	3.59692	4.03494	3.87141	3.69103	3.64686	4.07618	4.15183	2.87467	2.72272	3.14434	3.16597	3.22603	3.04225	3.04457
1554030_at	2.61472	2.59978	2.58652	2.71949	2.60366	2.57174	2.59744	2.61851	2.7271	2.61001	2.58211	2.62119	2.5937	2.6503	2.58215	2.58165	2.80827	2.5983	2.59693	2.57389	2.59384	2.56695	2.5912	2.6145
1554032_at	2.53939	2.50571	2.49565	2.49521	2.51962	2.50096	2.53142	2.61842	2.53439	2.53398	2.51391	2.51041	2.49333	2.51482	2.49454	2.49645	2.51604	2.50328	2.53232	2.57402	2.56252	2.49742	2.49116	2.49148
1554033_at	2.6812	2.70834	2.68855	2.68151	2.70454	2.69413	2.70622	2.69503	2.69486	2.68235	2.70938	2.70704	2.70636	2.73211	2.70597	2.67956	2.72918	2.7282	2.65343	2.66692	2.66886	2.72182	2.71434	2.7452
1554034_a_at	2.52916	2.5076	2.51737	2.53124	2.51051	2.52345	2.51786	2.53168	2.52484	2.55207	2.50239	2.5098	2.50642	2.53279	2.50257	2.49741	2.51703	2.53884	2.52717	2.5231	2.49613	2.49614	2.51027	2.47912
1554036_at	3.32865	3.24738	3.12316	3.39715	3.04105	3.64998	3.17191	3.5182	3.06404	3.08737	3.11319	3.0925	3.3361	3.10319	3.76816	3.14169	3.21763	3.32101	3.19318	3.20479	3.31225	3.36404	3.11458	3.19774
1554037_a_at	2.8881	3.02101	2.90855	3.07177	2.88308	3.032	2.94035	3.17082	2.77539	2.84002	3.04093	2.94658	2.95826	2.9778	2.8525	2.93007	2.98139	2.92572	2.9597	2.91394	2.9247	2.9307	3.08474	2.9639
1554038_at	2.53181	2.48104	2.52492	2.49636	2.57256	2.50149	2.56085	2.49436	2.52074	2.50619	2.50156	2.48096	2.49142	2.50466	2.5207	2.47474	2.49882	2.46615	2.50388	2.52739	2.48339	2.49713	2.49457	2.57051
1554039_at	2.42594	2.36067	2.36574	2.40278	2.38535	2.35095	2.38792	2.35615	2.38645	2.40544	2.38928	2.38746	2.38786	2.43717	2.52667	2.41753	2.38449	2.39534	2.37784	2.37394	2.39827	2.40642	2.38447	2.36631
1554041_at	2.3941	2.40667	2.39996	2.41823	2.40165	2.38053	2.41343	2.38352	2.36796	2.37121	2.39561	2.47015	2.42158	2.44918	2.43413	2.43688	2.47716	2.44129	2.37404	2.3732	2.36959	2.43307	2.44056	2.41813
1554042_s_at	2.06836	2.06066	2.06169	2.0231	2.06178	2.04912	2.06499	2.06585	2.04458	2.05765	2.07234	2.0756	2.06568	2.07502	2.07709	2.04653	2.07723	2.06669	2.05313	2.07299	2.10059	2.07945	2.08043	2.08109
1554043_a_at	2.5198	2.53359	2.53045	2.5254	2.51583	2.54727	2.51407	2.54284	2.53497	2.593	2.51004	2.46199	2.48959	2.49848	2.48801	2.51566	2.5555	2.49406	2.54409	2.55371	2.59213	2.48564	2.48017	2.46817
1554044_a_at	6.00848	6.65951	6.84196	6.651	6.29957	6.07215	6.90585	6.54467	6.11551	7.67021	6.82007	5.55855	6.189	6.48536	5.45993	5.38372	6.1271	6.73092	5.67669	5.98196	6.64305	5.4759	6.1713	6.63961
1554045_at	2.66655	2.70034	2.66509	2.67048	2.64918	2.6756	2.68621	2.8795	2.63527	2.67174	2.64761	2.67644	2.7172	2.70806	2.67229	2.66965	2.71064	2.68133	2.72933	2.62683	2.67114	2.66743	2.67508	2.66521
1554047_at	3.20822	3.07271	3.21868	3.03918	3.09065	3.38269	3.49576	3.12284	3.31427	3.11453	3.05382	3.06264	3.11323	3.11315	3.03584	3.28643	3.24142	3.03347	3.10652	3.27236	3.12556	3.1489	3.07479	3.08192
1554049_s_at	2.54919	2.67622	2.55201	2.56131	2.54787	2.61359	2.54588	2.93757	2.58252	2.60083	2.57662	2.52895	2.54907	2.52924	2.58229	2.53177	2.53898	2.5478	2.55198	2.82944	2.53669	2.68361	2.55006	2.54668
1554050_at	2.39443	2.45339	2.45127	2.37293	2.43814	2.45498	2.44338	2.47447	2.45641	2.38875	2.4158	2.42806	2.40721	2.56122	2.40043	2.3991	2.44905	2.4213	2.42666	2.4671	2.38161	2.43207	2.39329	2.4137
1554052_at	2.54693	2.76796	2.62352	2.63356	2.85096	2.63739	2.82344	2.62199	2.61534	2.77199	2.62591	2.59023	2.62697	2.62665	2.63932	2.63829	2.6345	2.73793	2.63814	2.65991	2.63408	2.59754	2.60444	2.65072
1554053_at	3.47397	3.29686	3.33283	3.26909	3.29389	3.53421	3.47273	3.05093	3.60109	3.23251	3.03554	3.75228	3.38524	3.25193	3.19971	3.27626	3.40253	3.37862	3.45503	3.37877	3.73205	3.78256	3.50465	3.0776
1554057_at	3.55754	3.80935	3.5888	3.60007	3.65351	3.52887	3.87775	3.66964	3.72059	3.83451	3.79418	3.50883	3.55398	3.66662	3.55531	3.51184	3.65864	3.79323	3.62216	3.7065	3.98404	3.80251	3.52714	3.78777
1554059_at	2.3951	2.38597	2.38096	2.39821	2.38149	2.40055	2.38337	2.3861	2.39659	2.43439	2.363	2.37469	2.37095	2.38478	2.38727	2.38157	2.37077	2.40073	2.40504	2.39789	2.35474	2.40086	2.38991	2.36198
1554060_s_at	2.69032	2.67738	2.66533	2.71328	2.68307	2.70444	2.69251	2.69443	2.68469	2.69169	2.6627	2.73024	2.69379	2.75159	2.67706	2.68367	2.69609	2.69527	2.67541	2.66524	2.65608	2.69452	2.68468	2.66615
1554062_at	2.57477	2.92952	2.74517	2.72357	2.78272	2.74442	2.72648	2.75422	2.75345	2.76146	2.81611	2.71699	2.74985	2.73903	2.75455	2.74954	2.76772	2.74497	2.74097	2.7665	2.75555	2.71234	2.72859	2.89547
1554063_at	2.7995	2.88366	2.71922	2.78697	2.78682	2.78639	2.86848	3.15097	2.84122	2.80966	2.83001	2.79753	2.79847	2.85266	2.79669	2.74505	2.8064	2.81189	2.65705	3.12504	2.93652	2.78623	2.84216	2.83551
1554065_at	2.5395	2.54854	2.59009	2.52602	2.52917	2.52252	2.53951	2.52753	2.539	2.53671	2.53485	2.53475	2.549	2.53961	2.54111	2.54356	2.56418	2.57189	2.53189	2.54882	2.53255	2.57312	2.5499	2.5438
1554067_at	3.41787	3.39174	3.37221	3.52435	3.40616	3.32844	3.40067	3.39157	3.35813	3.29857	3.38164	3.7175	3.4802	3.45076	3.40388	3.49295	3.42599	3.23075	3.39638	3.33488	3.70928	3.42498	3.43554	3.35133
1554068_s_at	2.78728	2.87774	2.79246	2.81187	2.83057	2.79992	2.85003	2.82511	2.83896	2.85276	2.79491	2.83306	2.8525	2.86486	2.83478	2.81061	2.87621	2.86076	2.83171	2.77663	2.74123	2.86712	3.00902	2.83752
1554069_at	2.53936	2.48325	2.48657	2.48583	2.51629	2.49233	2.52046	2.48609	2.49328	2.48532	2.48823	2.52789	2.52368	2.55026	2.52357	2.46645	2.54443	2.52413	2.54744	2.48092	2.50936	2.59547	2.54228	2.52156
1554071_at	2.96989	2.89675	2.88824	2.94349	2.9319	2.90791	2.90753	2.91558	2.98864	2.95624	2.89444	2.93281	2.95879	2.9267	2.9405	2.93597	2.95362	2.94358	2.99749	2.89512	2.89232	2.90828	2.97068	2.89332
1554072_s_at	2.9583	2.86778	2.97521	2.90872	2.89152	2.89005	2.90432	2.90589	2.91009	2.94145	2.89552	2.89485	2.95698	2.90822	2.91226	2.88781	2.96978	2.93535	2.90087	2.87297	2.87802	2.91787	2.91578	2.88901
1554074_s_at	2.54049	2.51098	2.53853	2.48989	2.52578	2.52181	2.52038	2.49557	2.49332	2.52618	2.53157	2.53529	2.52379	2.55288	2.53787	2.51283	2.58096	2.51785	2.53121	2.56404	2.54647	2.53537	2.53245	2.5475
1554076_s_at	2.51318	2.7389	2.57689	2.76549	2.56584	2.59256	2.57245	2.79329	2.59092	2.57822	2.58736	2.52251	2.48803	2.56051	2.58439	2.53956	2.57624	2.50305	2.53146	2.6053	2.61931	2.82902	2.80536	2.53328
1554077_a_at	2.71093	3.04655	2.83783	2.84212	2.93057	2.8111	2.54902	3.20753	2.81936	2.86126	2.58093	2.81041	2.66123	2.71392	2.7256	2.60219	2.71647	2.70692	3.16029	2.97467	2.83643	3.03603	3.06784	2.87897
1554078_s_at	5.41214	4.93524	5.17853	5.13913	5.27773	5.02307	5.46958	5.48209	5.57446	5.2047	5.10639	5.22594	5.20223	5.47153	5.0647	5.46242	5.53976	5.26374	5.26279	5.20257	5.11304	4.73335	4.9505	5.14629
1554079_at	2.83196	2.83387	2.85227	2.9214	3.05598	2.70884	3.14383	2.67955	2.97654	2.68766	2.91542	3.34593	3.14864	3.25433	2.67495	2.90655	3.43256	2.98972	2.73884	2.51088	3.06333	2.64469	2.75788	3.97733
1554080_at	4.42766	4.03072	4.38159	4.16054	4.28213	4.14158	4.58564	4.22772	4.19304	4.35828	3.89554	4.38032	4.09724	4.42765	4.2452	4.96272	4.4054	4.30608	4.20894	4.51984	4.48972	4.36973	3.78976	3.98861
1554082_a_at	3.3482	3.31864	3.1991	3.69477	3.11791	3.17295	3.07232	3.17648	3.37847	3.03086	3.50068	3.45079	3.33846	3.42559	3.2913	3.01933	3.03828	3.6819	3.46873	3.15971	3.42448	3.3751	3.32392	3.36007
1554084_a_at	3.26953	3.4624	3.35256	3.34274	3.34611	3.26015	3.30354	3.367	3.37899	3.34477	3.42953	3.33497	3.44508	3.46478	3.33736	3.34074	3.53148	3.40518	3.39394	3.37715	3.39053	3.31311	3.37129	3.53226
1554085_at	2.62731	2.63569	2.63786	2.61709	2.62025	2.58464	2.61445	2.66368	2.60189	2.52492	2.63425	2.65018	2.65409	2.63514	2.63137	2.62861	2.66652	2.50431	2.98971	2.4998	2.60924	2.6532	2.67772	2.66869
1554086_at	2.43648	2.43519	2.41085	2.41844	2.43497	2.43842	2.43713	2.46785	2.4538	2.46702	2.47663	2.4229	2.42403	2.43119	2.42261	2.42996	2.44826	2.42726	2.43313	2.4341	2.39894	2.43652	2.42869	2.40859
1554089_s_at	7.00992	6.92144	6.84265	7.20523	6.71763	7.26474	6.95634	6.57529	7.06398	6.83153	7.00589	7.47386	6.96799	7.13551	7.26499	7.43954	7.55001	6.87032	6.97211	7.05503	7.16806	7.01947	6.62598	6.71089
1554091_a_at	2.38505	2.35888	2.35498	2.34163	2.35183	2.33506	2.36281	2.36225	2.35678	2.38028	2.42475	2.50182	2.36956	2.4551	2.35882	2.44089	2.40179	2.34329	2.35701	2.35373	2.49999	2.40974	2.35187	2.37284
1554093_a_at	4.93367	4.76864	5.04207	4.88942	4.88269	4.73555	4.90573	5.07859	4.86364	5.07154	4.64089	4.83897	4.65487	4.62661	4.74603	5.0348	4.67699	4.83521	4.79679	4.90034	5.09612	4.51346	4.87129	4.21902
1554094_at	2.45972	2.39805	2.44176	2.43258	2.43124	2.41811	2.43229	2.40959	2.42652	2.43463	2.41152	2.43208	2.41871	2.50596	2.43185	2.44355	2.45713	2.45605	2.43212	2.41962	2.42784	2.45195	2.41796	2.44875
1554095_at	3.56913	3.74206	3.48375	3.60211	3.60692	3.63833	3.67019	3.93981	3.52472	3.56539	3.6437	3.72643	3.77607	3.74806	3.74103	3.78424	3.8511	3.63441	3.69781	3.67106	3.57082	3.74383	3.64973	3.68058
1554096_a_at	3.06852	3.22217	3.13292	3.18102	3.1057	3.13731	3.13322	3.11948	3.08346	3.108	3.13206	3.19224	3.1758	3.14996	3.14636	3.11364	3.26507	3.1736	3.27779	3.09253	3.15664	3.1249	3.1781	3.10422
1554097_a_at	2.47847	2.56689	2.44956	2.51694	2.50341	2.38473	2.5188	2.50658	2.51898	2.50663	2.5137	2.71136	2.47397	2.62187	2.51365	2.52272	2.72457	2.49448	2.5213	2.55291	2.79256	2.66207	2.45156	2.40849
1554098_at	2.94342	2.85737	2.87977	3.01858	2.9661	2.8219	2.89232	2.89929	2.89622	2.90302	2.87774	2.85512	2.90382	2.89558	2.88664	2.91255	2.94935	2.90532	2.89868	2.84339	2.93902	2.87657	2.8904	2.98264
1554099_a_at	2.74724	2.76976	2.78451	2.72738	2.76498	2.70828	2.77911	2.71797	2.77031	2.82827	2.7319	2.73678	2.77335	2.8442	2.77449	2.73845	2.81084	2.72462	2.75045	2.78213	2.82681	2.71502	2.75546	2.76508
1554101_a_at	2.58456	2.44788	2.50207	2.49295	2.57342	2.56349	2.48319	2.50463	2.54175	2.4893	2.52639	2.47621	2.48313	2.55218	2.48878	2.48998	2.48475	2.49619	2.49274	2.49361	2.64573	2.48088	2.48459	2.47884
1554102_a_at	2.31251	2.35465	2.29945	2.38255	2.31636	2.36246	2.32731	2.31536	2.31055	2.31901	2.33513	2.32594	2.41092	2.36885	2.31386	2.31443	2.32499	2.34212	2.32741	2.31349	2.3146	2.34679	2.3271	2.32287
1554103_at	2.29015	2.27955	2.27978	2.28884	2.2844	2.28577	2.27801	2.27232	2.25138	2.26093	2.30484	2.28506	2.29029	2.29177	2.28802	2.30994	2.30993	2.30265	2.25836	2.29766	2.27528	2.33727	2.27991	2.28741
1554105_at	2.85204	3.0617	2.97523	2.66137	2.84705	3.05748	3.56232	2.95972	2.86887	2.96289	2.94597	2.86515	2.89108	2.77824	3.16076	2.76717	2.91115	2.94611	2.89904	2.94101	3.31805	2.97497	2.90025	2.92979
1554106_at	3.95023	4.14634	3.7973	3.7514	4.02189	4.23995	4.31256	3.92651	4.15496	4.32255	4.31216	3.95087	4.27563	4.37169	4.03063	4.61625	3.87432	3.93278	3.96613	4.29812	4.15861	3.89598	3.68801	3.92468
1554108_at	2.97249	2.99139	3.17046	2.91416	3.09431	2.9341	2.95547	3.01693	2.96428	2.99777	2.96581	3.01077	2.97085	2.97499	2.97617	3.00821	2.96805	2.96827	2.9713	2.93755	2.92656	2.95742	2.94516	2.91941
1554110_at	2.37878	2.31328	2.33509	2.33662	2.34767	2.35128	2.34655	2.35768	2.34396	2.38901	2.32824	2.3488	2.37029	2.36578	2.34092	2.34463	2.36629	2.36569	2.33068	2.3208	2.3152	2.35281	2.35059	2.34454
1554112_a_at	2.51993	2.79669	2.6757	2.65522	2.64685	2.65419	3.01878	2.67671	2.66619	2.58414	2.64454	2.64109	2.72437	2.65268	2.71125	2.70468	2.65412	2.63602	2.66007	2.61449	2.68025	2.63166	2.6714	2.63462
1554113_a_at	2.41184	2.45742	2.45509	2.41272	2.41253	2.45171	2.39967	2.44577	2.41872	2.4733	2.41526	2.41795	2.41589	2.40337	2.42519	2.42427	2.42192	2.41885	2.41399	2.41084	2.40881	2.40214	2.57321	2.39541
1554114_s_at	2.57188	2.62758	2.5815	2.58042	2.58456	2.69031	2.61081	2.60016	2.58331	2.54526	2.57847	2.5714	2.55179	2.58725	2.58951	2.57809	2.58856	2.58103	2.68566	2.61	2.57489	2.60951	2.64939	2.58856
1554115_at	2.41054	2.39915	2.40022	2.38911	2.4537	2.40185	2.38726	2.39942	2.39735	2.42337	2.37234	2.39476	2.39304	2.41583	2.39427	2.40518	2.40208	2.40689	2.42633	2.39865	2.4136	2.42663	2.3809	2.39469
1554116_s_at	4.99752	4.2408	4.33003	5.0638	4.15438	5.57566	4.52256	5.40389	4.11061	5.31829	4.49036	4.02145	4.68277	3.96008	4.19961	4.47239	3.96136	3.86239	3.94247	5.03046	4.40764	4.88956	4.44452	4.48873
1554117_at	2.58429	2.5866	2.55179	2.56343	2.57566	2.56467	2.55242	2.56185	2.546	2.56804	2.58984	2.6017	2.60918	2.60207	2.60338	2.57136	2.62821	2.61542	2.55706	2.53049	2.65707	2.66759	2.60574	2.62167
1554119_at	2.83811	2.87386	2.82899	2.83027	2.8482	2.78635	2.88233	2.80881	2.85092	2.89288	2.84936	2.87044	2.94939	2.90635	2.86037	2.81898	2.90575	2.93061	2.81904	2.74326	2.84304	2.97334	2.88095	2.86011
1554121_at	2.52706	2.50122	2.49785	2.51097	2.51772	2.50329	2.51087	2.51084	2.51704	2.53498	2.51306	2.5303	2.52178	2.51216	2.52437	2.51599	2.52598	2.52366	2.51375	2.4921	2.50071	2.53275	2.51139	2.50316
1554122_a_at	2.70959	2.70758	2.65241	2.84125	2.71677	2.80021	3.00377	2.68502	2.73917	2.75275	2.67876	2.70342	2.71182	2.77073	2.70565	2.76007	2.70371	2.68579	2.69952	2.68057	2.63684	2.65852	2.69219	2.64718
1554125_a_at	2.82067	2.80932	2.78406	2.81073	2.8271	2.80478	2.81825	2.80059	2.77628	2.82063	2.83557	2.84167	2.8548	2.83852	2.84576	2.83413	2.85748	2.87024	2.80268	2.76032	2.78963	2.81574	2.84087	2.8317
1554126_at	2.79552	2.62814	2.61918	2.71001	2.7231	2.61086	2.75304	2.91444	2.71486	2.72735	2.58994	2.76137	2.59596	2.75095	2.6944	2.71076	2.99542	2.59406	2.73584	2.72593	3.12895	2.7246	2.57977	2.93708
1554127_s_at	2.77728	2.71854	2.59427	2.6627	2.63228	2.65879	2.67487	2.98015	2.83354	2.72685	2.60217	2.67592	2.70251	2.7304	2.60362	2.88952	3.23493	2.72538	2.67904	2.65572	3.42116	2.8375	2.65076	2.73061
1554128_at	3.09911	3.09907	3.19071	3.0871	2.88733	2.95812	3.14847	3.11504	3.05979	3.08649	3.10145	3.49141	3.1351	3.36561	3.12496	3.20869	3.21879	3.28115	3.07534	3.0766	3.11208	3.15603	3.13819	3.15093
1554129_a_at	2.47004	2.46334	2.46236	2.46285	2.45898	2.45444	2.45298	2.45857	2.44892	2.47657	2.47434	2.48072	2.49647	2.45884	2.45524	2.46362	2.47741	2.4592	2.46541	2.46249	2.45934	2.4841	2.48764	2.49004
1554131_at	3.18836	3.0642	3.0855	3.11624	3.12506	3.08332	3.11655	3.15956	3.12669	3.15311	3.20171	3.11558	3.14919	3.18119	3.19025	3.06674	3.18634	3.16163	3.10482	3.04239	3.02523	3.168	3.12782	3.08409
1554132_a_at	3.63941	3.58704	3.64557	3.71071	3.46197	3.44009	3.65635	3.46644	3.59195	3.83029	3.68987	3.75572	3.79091	3.62431	3.98402	3.5877	3.69832	3.46979	3.53099	3.43158	3.69787	3.66995	3.3995	3.5539
1554133_at	3.19982	3.15174	3.13619	3.17903	3.18884	3.11347	3.20012	3.19039	3.1802	3.18363	3.15299	3.17897	3.19961	3.23049	3.18424	3.18199	3.23299	3.21606	3.184	3.17409	3.12201	3.21583	3.19178	3.16498
1554140_at	2.90423	2.81117	2.87256	2.85729	2.85046	2.84278	2.91513	2.93984	2.85111	2.87082	2.83447	2.852	2.84256	2.8898	2.852	2.86811	2.88478	2.88461	2.86549	2.85254	2.84652	2.84227	2.81782	2.82559
1554141_s_at	2.36251	2.32921	2.34289	2.3305	2.34316	2.35202	2.33811	2.36296	2.37178	2.35723	2.32737	2.34633	2.33839	2.37961	2.33978	2.3294	2.33625	2.35619	2.35993	2.33525	2.31905	2.34835	2.34891	2.33654
1554142_at	3.06901	2.99884	2.99358	3.00616	3.04726	2.99908	3.02731	3.03769	3.01808	3.05014	3.01585	3.09063	3.10513	3.09575	3.10603	2.99782	3.15843	3.10031	3.01356	2.94716	2.92338	3.09835	3.08115	3.01849
1554143_a_at	2.68728	2.82223	2.89124	2.73131	2.75135	2.88344	2.72682	2.76396	2.81994	2.74391	2.70991	2.72597	2.72722	2.71759	2.73715	2.66368	2.72861	2.76496	2.68437	2.69046	2.75045	2.70256	2.72371	2.70282
1554145_a_at	3.03864	3.07528	2.96472	3.08542	3.01133	3.29242	3.04157	3.15171	2.93537	3.1365	3.01881	2.98647	3.01774	3.12713	3.0064	3.04506	3.20658	3.16108	2.84663	3.02286	3.133	3.14731	2.98019	2.99567
1554147_s_at	2.61165	2.66708	2.79245	2.60338	2.62563	2.61298	2.79288	2.62404	2.59841	2.61546	2.64612	2.70192	2.59184	2.61893	2.59959	2.68792	2.63305	2.63973	2.61949	2.72039	2.71237	2.59798	2.63005	2.80521
1554148_a_at	3.75415	4.11155	3.6903	3.88539	3.75702	3.67689	4.22682	3.52125	4.04221	3.60239	3.72948	3.96939	4.28023	4.2424	3.68932	3.92061	3.93943	4.03262	4.37314	3.98508	4.43864	4.31192	3.90983	4.17352
1554149_at	7.22908	6.76051	7.13541	6.91044	6.90775	7.08024	7.27659	7.02337	6.92425	7.06362	6.96086	7.11072	6.73261	6.96295	7.39085	7.26097	7.20186	6.65574	6.91737	7.10086	7.30694	7.14965	6.65685	6.88717
1554151_at	2.35064	2.35915	2.32812	2.3164	2.35268	2.31771	2.35627	2.32925	2.33472	2.32133	2.53458	2.38933	2.35362	2.38215	2.35178	2.34471	2.49995	2.34419	2.34603	2.30548	2.36344	2.41804	2.36094	2.36132
1554152_a_at	2.50957	2.61117	2.59821	2.5228	2.59552	2.53347	2.56231	2.54176	2.52463	2.56981	2.52943	2.5563	2.62399	2.5505	2.5441	2.52169	2.57767	2.55535	2.55248	2.63569	2.54357	2.53722	2.55777	2.55449
1554153_a_at	3.34323	3.54493	3.47972	3.42592	2.95816	3.81653	3.41608	3.44956	3.19539	3.6572	4.25446	3.6391	3.30495	3.46744	3.4773	3.51346	3.33575	3.44253	3.38567	3.07562	3.22686	3.37767	3.57789	3.16391
1554154_at	3.4052	3.19534	3.27161	3.26752	3.39234	3.18279	3.14335	3.3665	3.23314	3.62619	3.13014	3.24914	3.24186	3.26516	3.26461	3.39896	3.32793	3.15039	3.33233	3.61746	3.34151	3.2065	3.17932	3.2323
1554155_at	3.90697	3.91256	3.82967	3.9437	3.94997	3.9279	4.17272	3.85986	3.86634	3.91271	3.79599	3.98396	3.89239	4.05965	3.86153	4.06518	4.00693	3.75556	3.84081	4.04575	4.1047	4.30213	3.66718	3.73852
1554156_a_at	2.25802	2.2712	2.25171	2.28538	2.23578	2.25773	2.2485	2.24059	2.25376	2.26142	2.24371	2.27167	2.30626	2.23832	2.27305	2.30061	2.27614	2.28864	2.25204	2.24049	2.29141	2.26023	2.29141	2.26253
1554157_a_at	2.52539	2.53616	2.52357	2.49694	2.52532	2.51923	2.52513	2.53163	2.52068	2.52142	2.5191	2.53433	2.55383	2.54843	2.53424	2.56446	2.60653	2.537	2.52947	2.52802	2.47839	2.64518	2.52834	2.56183
1554158_at	3.05616	3.02083	3.02302	2.95854	3.02756	3.1472	3.00342	3.01948	3.02562	3.0436	3.00293	3.03567	3.0346	3.11434	3.111	2.97238	3.07202	3.03868	2.99844	3.16907	2.94836	3.04305	3.02465	3.06183
1554159_a_at	2.71669	2.66504	2.67968	2.72914	2.66038	2.93416	2.65664	2.72573	2.62494	2.6472	2.68876	2.66792	2.62785	2.65165	2.63457	2.64841	2.74783	2.64339	2.62004	2.63725	2.62398	3.05214	2.52458	2.66524
1554160_a_at	2.24138	2.27722	2.23272	2.31421	2.25162	2.23347	2.25742	2.21726	2.23789	2.23067	2.27388	2.24312	2.2729	2.2932	2.26432	2.22466	2.26262	2.2775	2.25384	2.22202	2.22056	2.28259	2.36322	2.30758
1554161_at	2.77378	2.97877	2.85648	2.8552	2.85809	2.85879	2.82654	2.85854	2.89414	2.8887	2.81387	2.83295	2.84897	2.87458	2.85659	2.86054	2.84759	2.85601	2.84862	2.82404	3.10221	2.85204	2.94821	2.8444
1554163_at	2.40943	2.39809	2.39389	2.39902	2.39636	2.383	2.41231	2.40473	2.40476	2.40694	2.40516	2.40761	2.41156	2.40785	2.42194	2.39708	2.42988	2.42547	2.3948	2.39745	2.38651	2.42218	2.40625	2.4025
1554165_at	2.6304	2.62689	2.6117	2.62592	2.62149	2.60967	2.62099	2.64861	2.63652	2.65828	2.60422	2.63093	2.63812	2.62539	2.62952	2.64208	2.64356	2.64282	2.62714	2.6279	2.60655	2.631	2.63876	2.62139
1554167_a_at	5.97536	6.30975	6.73548	5.75423	6.13466	6.05215	6.35246	5.21303	5.92629	7.1683	6.1102	5.82905	6.30237	6.25969	6.26939	6.211	6.27706	5.93719	5.87765	6.45699	6.24237	6.23077	5.86979	6.57889
1554168_a_at	4.13474	4.50468	4.45464	4.31732	4.4072	3.78488	4.258	4.39023	4.35582	4.76702	3.74872	4.03548	4.43411	4.74575	4.02482	4.07221	4.27945	4.53134	4.66474	3.88908	4.50211	3.93733	4.90592	4.23856
1554170_a_at	2.50927	2.4312	2.45204	2.52127	2.49107	2.44053	2.47753	2.43487	2.50945	2.42793	2.46978	2.48235	2.43735	2.51472	2.46824	2.85873	2.59347	2.54728	2.52632	2.42133	2.3894	2.51607	2.47089	2.50155
1554171_at	3.06758	3.41957	2.93315	3.29022	3.16513	3.48187	3.13665	3.56508	3.21276	3.13467	3.12267	3.21914	3.22064	3.02044	3.09758	3.2549	3.1569	3.27408	3.25504	3.10564	3.22803	3.30412	3.50663	3.38973
1554172_a_at	2.36345	2.53712	2.47656	2.44068	2.48961	2.42484	2.43014	2.4401	2.44435	2.38323	2.44021	2.51211	2.41708	2.41561	2.42485	2.61199	2.65654	2.52856	2.54346	2.47094	2.44983	2.42785	2.4025	2.4197
1554173_at	2.27412	2.30242	2.2538	2.2864	2.28125	2.28302	2.27029	2.26818	2.29517	2.26604	2.264	2.25725	2.28559	2.26415	2.25587	2.28319	2.26089	2.28082	2.28949	2.29332	2.29314	2.26532	2.45105	2.3176
1554175_at	2.34606	2.36998	2.36987	2.34101	2.4336	2.33585	2.37257	2.34567	2.34558	2.34084	2.33033	2.42363	2.35233	2.36875	2.35394	2.36069	2.36927	2.3513	2.36512	2.33848	2.47632	2.33028	2.31791	2.3924
1554176_a_at	2.8842	3.07103	2.95032	2.97895	2.92428	2.95108	2.92831	3.00418	2.92807	2.98272	2.94474	3.03473	2.90855	2.93857	3.08852	3.10946	2.97269	3.01141	2.9414	2.8798	3.14407	3.00655	2.99709	3.03427
1554177_a_at	4.52554	4.23157	4.2018	4.44376	4.2789	4.2506	4.33223	4.41921	4.30315	4.47222	4.2979	4.50025	4.46855	4.34317	4.35489	4.54586	4.43127	4.36998	4.30877	4.26764	4.47191	4.81881	4.32888	4.2927
1554178_a_at	5.99096	6.85077	7.33893	6.26789	6.94109	6.27572	6.34385	5.81856	5.65494	6.96443	7.03001	5.7408	6.4614	6.15149	6.55271	6.5052	6.41574	6.26815	5.56006	7.02438	6.36739	5.81199	6.39605	6.85985
1554179_s_at	2.31215	2.28105	2.35308	2.25621	2.31022	2.30535	2.31052	2.31109	2.23942	2.30145	2.29278	2.28915	2.29011	2.30317	2.29967	2.31003	2.30047	2.30713	2.28897	2.28947	2.25773	2.34861	2.29436	2.31362
1554181_at	2.29	2.30583	2.2905	2.28627	2.29469	2.28709	2.29927	2.30792	2.31101	2.29473	2.27936	2.29906	2.30454	2.29814	2.29987	2.28629	2.30224	2.32599	2.28755	2.30095	2.28641	2.31771	2.29201	2.29602
1554182_at	2.77827	2.79335	2.80367	2.78493	2.77874	2.78331	2.80443	2.7888	2.81133	2.78413	2.76598	2.78249	2.78672	2.76523	2.78132	2.78326	2.79069	2.80555	2.77118	2.76231	2.78096	2.79617	2.78788	2.77207
1554183_s_at	2.43743	2.43137	2.43723	2.41366	2.43951	2.42252	2.44443	2.41075	2.41257	2.42236	2.47211	2.45517	2.44804	2.48372	2.4448	2.42812	2.45989	2.44576	2.4289	2.39535	2.41656	2.49149	2.44888	2.46862
1554185_at	2.52263	2.58831	2.53061	2.53812	2.53689	2.59729	2.53981	2.5289	2.5274	2.55281	2.49712	2.54951	2.57848	2.56414	2.62953	2.58111	2.57245	2.57678	2.51421	2.54644	2.62961	2.57836	2.52497	2.58386
1554187_at	2.69916	2.7174	2.69678	2.69338	2.70087	2.69226	2.71284	2.8459	2.71567	2.70174	2.69904	2.6962	2.68352	2.71224	2.68653	2.70718	2.71093	2.71123	2.69957	2.70244	2.7039	2.71053	2.68919	2.69034
1554188_at	2.42079	2.35974	2.40272	2.36721	2.40175	2.3895	2.65027	2.40656	2.40665	2.39705	2.39967	2.39865	2.35626	2.42466	2.37009	2.3876	2.40303	2.39751	2.4344	2.36475	2.35483	2.4148	2.38057	2.41854
1554190_s_at	2.67021	2.70565	2.67611	2.6712	2.69494	2.66059	2.72279	2.69669	2.69315	2.72119	2.68081	2.69091	2.70377	2.74515	2.69656	2.68614	2.72631	2.70553	2.68418	2.66607	2.65299	2.70044	2.70271	2.6548
1554192_s_at	2.32702	2.28256	2.29352	2.29526	2.29577	2.29339	2.30306	2.31075	2.2889	2.25403	2.29682	2.30121	2.30905	2.31572	2.30002	2.30228	2.356	2.30616	2.3003	2.27652	2.27219	2.32093	2.46317	2.32248
1554193_s_at	2.5716	2.65377	2.55712	2.61084	2.55537	2.57464	2.96853	2.56914	2.5788	2.92203	2.58465	2.6345	2.61787	2.57181	2.68518	2.58475	2.85211	2.60533	2.57703	2.55241	2.67663	2.587	2.5489	2.54844
1554194_at	2.44832	2.42296	2.42739	2.42748	2.43021	2.41177	2.4429	2.42898	2.43228	2.42911	2.43801	2.42823	2.4386	2.483	2.43148	2.44369	2.46876	2.46366	2.50424	2.42719	2.40982	2.43525	2.43467	2.44955
1554195_a_at	2.41706	2.38778	2.4111	2.39373	2.39482	2.38006	2.3948	2.40008	2.40929	2.41859	2.40512	2.39791	2.40322	2.42742	2.40253	2.39641	2.40944	2.40504	2.40446	2.39704	2.39784	2.42118	2.39473	2.40022
1554196_at	2.66397	2.64452	2.64267	2.64845	2.658	2.63605	2.66555	2.65244	2.64656	2.64139	2.66183	2.6605	2.6628	2.63353	2.66062	2.64128	2.67458	2.68128	2.64358	2.63027	2.65606	2.68848	2.65741	2.68817
1554198_at	2.40467	2.39605	2.41179	2.38369	2.39678	2.38607	2.40559	2.42338	2.41153	2.39557	2.39242	2.40033	2.39711	2.40055	2.39621	2.41207	2.3864	2.40808	2.40195	2.39989	2.39421	2.40752	2.39955	2.37502
1554199_at	2.48576	2.48925	2.49003	2.47564	2.48229	2.47616	2.48588	2.4967	2.49408	2.51498	2.4759	2.47039	2.50337	2.49777	2.48335	2.47875	2.49721	2.48095	2.49741	2.49043	2.47759	2.48576	2.47533	2.46635
1554201_at	2.65181	2.54558	2.60272	2.55381	2.5821	2.51246	2.58053	2.80355	2.68214	2.58051	2.64007	2.59379	2.58865	2.64677	2.60753	2.54758	2.61875	2.58894	2.50161	2.54685	2.47592	2.64648	2.66579	2.66476
1554202_x_at	2.68168	2.5795	2.80397	2.60387	2.62245	2.53482	2.58914	2.61275	2.5933	2.64104	2.61504	2.61606	2.62746	2.61937	2.63644	2.60372	2.6527	2.65486	2.54928	2.57515	2.51815	2.85166	2.64911	2.65642
1554203_at	2.57102	2.52639	2.54264	2.56187	2.54164	2.54095	2.58777	2.54156	2.53471	2.5352	2.53414	2.55882	2.56083	2.57156	2.56111	2.55346	2.63251	2.57056	2.5246	2.51748	2.54432	2.57596	2.59174	2.55324
1554205_s_at	2.93153	3.28022	3.04516	3.06411	3.16307	3.22582	3.07198	3.0454	3.02878	3.0828	3.03469	3.06171	3.15369	3.04744	3.10309	3.0169	3.15139	3.06468	3.18288	3.11878	3.11632	3.19617	3.06863	3.05169
1554206_at	2.89436	2.97555	3.08351	2.91679	2.9377	2.94592	2.98646	2.91656	2.906	2.94662	2.87873	2.94503	2.93049	2.9485	2.93104	2.92946	2.89169	2.89705	2.97193	2.94081	2.87311	2.98149	2.90165	2.95609
1554208_at	2.33977	2.35206	2.33431	2.34249	2.34088	2.34834	2.34428	2.34746	2.36265	2.34612	2.35048	2.35494	2.35051	2.34779	2.34212	2.34521	2.38758	2.35837	2.3384	2.34204	2.33387	2.34178	2.35486	2.35775
1554210_at	2.44437	2.45373	2.43542	2.44613	2.45452	2.43396	2.45827	2.45838	2.45245	2.42411	2.44413	2.45811	2.45459	2.47988	2.45429	2.43082	2.46784	2.46944	2.4475	2.40989	2.45186	2.485	2.46308	2.47103
1554212_s_at	2.62769	2.62229	2.82954	2.5945	2.58035	2.62208	2.61628	2.59258	2.63036	2.6217	2.60848	2.59011	2.65888	2.60519	2.6303	2.59608	2.62358	2.61269	2.59156	2.59877	2.59518	2.61923	2.61369	2.62128
1554213_at	2.72152	2.75794	2.73971	2.72712	2.74065	2.71453	2.69119	2.71989	2.76786	2.82876	2.73278	2.72647	2.75009	3.16679	2.76474	2.87616	2.73855	2.69829	2.70614	2.70932	2.74194	2.74564	2.74808	2.75255
1554214_at	2.55491	2.55188	2.54813	2.54147	2.56827	2.51046	2.56852	2.54684	2.54488	2.54065	2.55732	2.54458	2.57924	2.58502	2.56224	2.5307	2.58069	2.58298	2.52922	2.54716	2.52689	2.59826	2.57044	2.54624
1554216_at	2.99131	2.90963	2.91128	2.93003	2.93183	2.95286	2.93971	3.04875	2.95358	3.01569	2.93945	2.95506	2.96783	2.98353	2.9418	2.93378	2.98955	2.98687	2.90976	2.96509	2.89998	2.91669	2.93591	2.91542
1554217_a_at	3.52648	2.87129	3.27741	3.11966	3.08847	3.28544	3.16613	3.36053	3.06887	3.60183	3.08112	3.12812	3.14111	3.35642	3.47123	3.08184	3.16847	3.13681	3.02435	3.28812	2.99107	3.10495	3.14104	3.0866
1554219_at	2.7489	2.72286	2.7084	2.69304	2.72624	2.6918	2.73828	2.83233	2.72822	2.74236	2.74805	2.76814	2.75621	2.80935	2.75814	2.68456	2.76442	2.74342	2.74186	2.67211	2.72198	2.78427	2.7256	2.76662
1554220_a_at	2.76844	2.65455	2.71666	2.68956	2.68639	2.70976	2.70048	2.73308	2.7238	2.75031	2.70667	2.69643	2.68167	2.73816	2.70991	2.69996	2.72622	2.71165	2.73085	2.73423	2.64735	2.70651	2.74551	2.73226
1554222_at	2.38404	2.35286	2.36662	2.34244	2.36907	2.35415	2.37411	2.3575	2.3758	2.35774	2.3676	2.3754	2.45019	2.37361	2.39819	2.37079	2.36691	2.37276	2.34752	2.33629	2.35505	2.38359	2.36063	2.37119
1554224_at	2.61154	2.61086	2.58307	2.59355	2.59771	2.5835	2.61132	2.60815	2.59659	2.60761	2.6258	2.65498	2.62612	2.64367	2.63911	2.61157	2.63724	2.66056	2.59551	2.58919	2.58993	2.62825	2.65448	2.64681
1554225_a_at	2.51996	2.49517	2.49144	2.49455	2.49494	2.50199	2.4858	2.53938	2.49456	2.54692	2.4887	2.50229	2.5818	2.5043	2.5091	2.48921	2.54716	2.51002	2.48568	2.48568	2.46787	2.517	2.51155	2.50444
1554228_a_at	2.34272	2.32893	2.33307	2.31286	2.35907	2.32303	2.35059	2.32542	2.33746	2.32389	2.34392	2.34473	2.34315	2.36676	2.33531	2.32096	2.35158	2.34787	2.33606	2.33086	2.31274	2.37044	2.338	2.36167
1554229_at	2.76411	3.01133	2.85301	2.79498	2.68752	3.24922	2.97813	2.93198	2.67458	3.08979	3.04268	2.68205	2.83378	2.69465	3.30243	2.83729	2.7369	2.75687	2.61757	2.88474	3.0583	2.7451	2.68107	2.70012
1554231_a_at	2.61297	2.53628	2.54414	2.56146	2.58321	2.56742	2.57985	2.56012	2.5947	2.5779	2.58379	2.57323	2.60713	2.63964	2.58135	2.65427	2.57935	2.59242	2.55842	2.5501	2.54591	2.58836	2.59742	2.59782
1554232_a_at	2.30753	2.29975	2.29624	2.29629	2.29602	2.3476	2.31948	2.32062	2.34944	2.30938	2.28804	2.28321	2.28522	2.2982	2.28968	2.28809	2.30016	2.32528	2.30172	2.29119	2.28606	2.29187	2.28363	2.29659
1554233_at	2.70042	2.66316	2.68093	2.67507	2.69127	2.6903	2.65479	2.69905	2.6993	2.72166	2.67105	2.6569	2.67364	2.69131	2.66633	2.70283	2.69055	2.68196	2.69017	2.68828	2.64166	2.68499	2.65299	2.65557
1554234_at	2.48361	2.5001	2.49361	2.48015	2.49252	2.47784	2.49117	2.48854	2.48201	2.50877	2.47487	2.49034	2.48395	2.51569	2.49092	2.60713	2.49915	2.51429	2.51606	2.51104	2.47891	2.48983	2.4864	2.50264
1554235_at	2.7553	2.70479	2.72106	2.74975	2.73698	2.72203	2.72541	2.73078	2.74721	2.74471	2.72241	2.73545	2.73112	2.74106	2.72234	2.75161	2.74182	2.75614	2.73162	2.7078	2.68961	2.7322	2.73508	2.71662
1554237_at	2.8127	2.89718	2.79514	2.85668	2.83127	2.80786	2.90001	2.86961	2.85719	2.85141	2.85147	2.91936	2.91995	2.89208	2.83729	2.96563	2.86807	2.92324	2.86278	2.76193	2.8602	2.88001	2.91307	2.79296
1554239_s_at	3.69653	4.11207	4.17218	4.07499	3.99601	3.70283	4.12124	3.89823	3.63909	3.85768	3.71118	3.80248	3.63026	3.13895	3.39241	3.19843	3.70102	4.12343	4.14001	4.2072	4.0135	3.74699	4.16266	4.02446
1554240_a_at	2.53914	2.47204	2.46447	2.94942	2.45865	2.45711	2.45819	2.47123	2.51116	2.46322	2.45486	2.42911	2.44141	2.46354	2.43319	2.44202	2.44742	2.44707	2.476	2.46565	2.40464	2.46728	2.7241	2.43785
1554241_at	5.14826	5.28773	5.91808	5.76223	5.4225	5.54132	5.51169	5.03603	5.11358	4.53504	5.35278	4.70382	5.21361	5.36428	5.20116	5.04074	5.39215	5.11653	4.97764	5.23208	5.09116	4.76389	5.21022	5.1758
1554242_a_at	2.69289	2.69553	2.72322	2.68654	2.68987	2.68106	2.68738	2.69282	2.69891	2.7298	2.69045	2.6865	2.68273	2.70476	2.68506	2.68196	2.70483	2.68814	2.69504	2.67686	2.67423	2.70421	2.70827	2.70408
1554245_x_at	2.95174	3.14001	3.04704	3.05082	3.02681	3.00232	2.88593	3.0563	2.85532	3.05188	2.99555	3.24937	3.05708	2.99996	3.01515	3.0643	3.16918	3.00916	3.01938	2.97177	3.069	3.41504	3.09129	3.23092
1554246_at	2.73135	2.68324	2.71473	2.71889	2.70533	2.6948	2.69765	2.71764	2.68501	2.72085	2.68539	2.72646	2.72884	2.71987	2.72167	2.70238	2.75253	2.74499	2.68001	2.68735	2.69124	2.71987	2.70003	2.68326
1554248_at	2.50443	2.38366	2.30625	2.30851	2.33578	3.29872	2.72425	2.52361	2.67816	2.36797	2.58879	2.27231	2.33281	2.32634	2.41144	2.31591	2.3304	2.28206	2.27805	2.39745	2.38413	2.34216	2.26898	2.33378
1554249_a_at	4.70831	4.49828	4.71384	5.1912	4.97933	4.56055	4.64647	4.33651	4.66604	4.90115	5.03457	4.74095	4.87287	4.97045	4.72649	4.63835	5.00529	3.89199	3.78803	4.5919	4.50359	4.47375	4.42096	4.43102
1554250_s_at	3.75158	4.25611	4.41018	3.84425	4.10094	4.55883	3.87315	4.15403	4.02741	3.78846	4.10189	3.67203	3.86578	3.68208	3.84754	4.12885	3.68712	3.77488	3.48733	3.8512	4.25122	3.98427	4.01327	4.20934
1554251_at	5.68805	5.21364	4.9948	5.4203	5.04341	5.56905	5.38594	5.58729	5.91395	5.97093	5.04455	5.41733	5.7107	5.95187	5.59342	5.20754	5.0527	5.35585	5.17754	6.03135	4.78265	5.76299	5.25481	5.82895
1554252_a_at	2.72988	2.64193	2.68367	2.67949	2.67999	2.67016	2.68817	2.68765	2.70511	2.71137	2.69479	2.68735	2.6812	2.70409	2.67383	2.67535	2.73307	2.66934	2.69591	2.68317	2.69026	2.69406	2.67434	2.70533
1554253_a_at	2.42539	2.36423	2.3964	2.36441	2.3966	2.38394	2.38879	2.41304	2.42656	2.45293	2.38279	2.42696	2.39426	2.40564	2.3803	2.39804	2.4017	2.35507	2.39114	2.4652	2.38218	2.36537	2.36691	2.42656
1554256_a_at	2.37152	2.39382	2.37617	2.37094	2.38678	2.36968	2.38183	2.39279	2.37355	2.41625	2.38999	2.38729	2.37245	2.38556	2.38082	2.38142	2.38698	2.38434	2.40279	2.37049	2.36324	2.39198	2.3805	2.44486
1554258_a_at	2.43029	2.46288	2.44833	2.43866	2.45998	2.43737	2.45474	2.45084	2.44588	2.44678	2.44162	2.43459	2.43912	2.46333	2.44437	2.43889	2.45857	2.45794	2.4472	2.45175	2.41931	2.47865	2.43768	2.4631
1554259_at	2.22357	2.21437	2.2207	2.21381	2.20398	2.22072	2.2258	2.22822	2.20846	2.21724	2.22006	2.22222	2.22537	2.2091	2.21856	2.21743	2.23628	2.24286	2.2282	2.21442	2.19795	2.22672	2.21631	2.20945
1554260_a_at	4.27297	4.70463	4.17821	5.26278	4.469	5.19175	4.26939	4.53585	4.25786	4.10254	4.37801	4.81992	4.38635	4.16749	4.37062	4.24494	4.24122	4.08533	4.10369	4.79474	4.64013	4.83971	4.22438	4.099
1554261_at	2.25881	2.21927	2.23606	2.2295	2.22881	2.23173	2.2216	2.26252	2.23576	2.2139	2.24099	2.2465	2.23834	2.25877	2.24157	2.20614	2.26834	2.24287	2.23331	2.25202	2.18892	2.29848	2.24975	2.25913
1554262_s_at	2.39718	2.39746	2.39796	2.38534	2.39274	2.38587	2.40025	2.41535	2.38635	2.40633	2.40161	2.39883	2.39843	2.37678	2.41184	2.38684	2.42482	2.39573	2.38383	2.39907	2.39587	2.42096	2.37975	2.41987
1554264_at	3.09052	3.10014	3.02817	3.10603	3.10251	3.07617	3.07321	3.08271	3.09185	3.16274	3.07291	3.12075	3.1235	3.08863	3.12819	3.07259	3.13481	3.17613	3.05743	2.99839	3.04133	3.119	3.15828	3.08939
1554266_at	2.55361	2.60616	2.59814	2.55394	2.56223	2.53192	2.56037	2.55538	2.56994	2.62202	2.54515	2.62498	2.58235	2.59675	2.5824	2.58481	2.56625	2.59497	2.59554	2.56973	2.6526	2.58827	2.57351	2.52529
1554268_at	2.34372	2.33326	2.33469	2.33305	2.3607	2.32216	2.34741	2.31877	2.31736	2.34151	2.34111	2.34323	2.34717	2.35697	2.33001	2.33353	2.35662	2.35055	2.33892	2.34385	2.32025	2.371	2.34485	2.35038
1554271_a_at	2.80259	3.04617	2.90121	3.01615	2.8792	2.8718	2.93768	2.89056	2.89443	2.93382	2.92544	3.13459	2.87782	2.93285	2.97844	2.99742	2.98846	2.97481	2.88619	2.95471	2.94577	2.92344	2.93637	2.97008
1554272_at	2.97436	2.93637	2.96341	2.95396	2.94249	2.97085	2.93446	2.97715	2.98215	2.99907	2.91713	2.93271	2.98061	2.93338	2.93203	2.95243	2.93938	2.96962	2.95921	2.95767	2.94469	2.9124	2.92326	2.91876
1554273_a_at	2.56872	2.5619	2.55187	2.55278	2.55738	2.55036	2.56368	2.57925	2.56394	2.58977	2.55402	2.56992	2.58105	2.58564	2.56885	2.5558	2.60627	2.60338	2.56689	2.54258	2.53434	2.57015	2.57842	2.55745
1554274_a_at	2.51783	2.46937	2.46164	2.46854	2.46259	2.59851	2.47351	2.48461	2.49481	2.52987	2.45688	2.49598	2.49039	2.45542	2.521	2.51582	2.48426	2.50953	2.46473	2.56292	2.47026	2.46381	2.45753	2.4721
1554276_at	2.38879	2.38506	2.39529	2.37939	2.3839	2.3875	2.371	2.39333	2.39483	2.41979	2.36886	2.36259	2.37754	2.38133	2.37618	2.38219	2.38642	2.37828	2.40376	2.4125	2.3749	2.36706	2.37755	2.37669
1554277_s_at	2.65289	2.6318	2.63148	2.63564	2.63933	2.6263	2.63241	2.68845	2.64582	2.64242	2.6312	2.63457	2.64941	2.65158	2.64402	2.63544	2.65538	2.65221	2.64823	2.64887	2.62659	2.65012	2.6174	2.64029
1554279_a_at	2.50882	2.56117	2.55512	2.51525	2.49057	2.53089	2.50737	2.52876	2.57923	2.55108	2.55246	2.54514	2.53163	2.57229	2.61399	2.5276	2.7776	2.54168	2.51494	2.49756	2.52284	2.49496	2.53903	2.52969
1554280_a_at	2.48754	2.50918	2.48426	2.48567	2.51272	2.48901	2.50079	2.51534	2.49315	2.50717	2.48705	2.49154	2.48851	2.49196	2.49007	2.48731	2.50084	2.54969	2.50503	2.4805	2.48004	2.52506	2.48036	2.49055
1554281_at	2.87708	2.82096	2.81283	2.84115	2.85336	2.84757	2.8395	2.89148	2.84738	2.8544	2.83348	2.85003	2.86115	2.87199	2.84499	2.83925	2.93464	2.87065	2.81962	2.82152	2.81876	2.92087	2.84511	2.85247
1554283_at	2.83107	2.93802	2.79903	2.82492	2.82895	2.83546	2.82961	2.80157	2.86257	2.83756	2.78836	3.06831	2.90744	2.8213	2.90262	2.84098	2.88635	2.918	3.1922	2.84569	2.79826	2.88295	3.12714	2.82358
1554285_at	2.43588	2.41998	2.43296	2.42205	2.41921	2.405	2.42892	2.42686	2.40202	2.43533	2.39251	2.43394	2.46363	2.44028	2.42747	2.41562	2.43561	2.44509	2.43272	2.41903	2.43796	2.43253	2.45251	2.43321
1554286_at	2.19441	2.23511	2.18769	2.19891	2.20263	2.26897	2.19872	2.22098	2.20834	2.19495	2.19658	2.20104	2.20165	2.21523	2.29588	2.21599	2.21197	2.21111	2.18469	2.20074	2.20377	2.22567	2.23365	2.22915
1554287_at	4.98418	4.32548	4.78223	5.09626	4.95439	4.4328	4.45106	5.23661	5.01611	4.43399	4.73289	4.33874	3.82846	4.94017	4.25617	5.07367	4.47072	3.88823	4.13337	5.05976	5.37249	4.39761	4.85582	5.32737
1554288_at	2.56988	2.60888	2.57311	2.5863	2.59558	2.56376	2.59229	2.57082	2.57984	2.60406	2.5932	2.58782	2.61145	2.59916	2.5885	2.58688	2.61752	2.58908	2.58599	2.59545	2.58379	2.62292	2.58617	2.57698
1554290_at	2.72304	2.68223	2.68492	2.68751	2.70264	2.6901	2.69288	2.71877	2.69537	2.72127	2.70761	2.70637	2.72342	2.70896	2.72745	2.68011	2.73067	2.72611	2.68934	2.691	2.63941	2.72864	2.70869	2.72091
1554291_at	2.72365	2.69564	2.68849	2.71195	2.68887	2.69027	2.68243	2.71263	2.70217	2.69829	2.66145	2.7238	2.71549	2.65048	2.70039	2.70075	2.72227	2.79667	2.71112	2.7933	2.69098	2.69093	2.70136	2.65384
1554292_a_at	2.69244	2.70285	2.6732	2.66959	2.80225	2.65224	2.69027	2.74213	2.68887	2.67168	2.64359	2.68404	2.6876	2.73393	2.66652	2.67374	2.76291	2.75227	2.678	2.67983	2.75085	2.70115	2.70252	2.675
1554293_at	2.71854	2.74944	2.70923	2.72142	2.83395	2.71631	2.7534	2.73554	2.76186	2.74314	2.71496	2.73777	2.72558	2.75062	2.72532	2.70922	2.75056	2.74656	2.71986	2.71698	2.72697	2.71561	2.73053	2.71412
1554294_s_at	2.51733	2.5727	2.5425	2.57049	2.51982	2.52073	2.53015	2.55367	2.53469	2.54312	2.52597	2.55399	2.5584	2.59861	2.54211	2.53753	2.59836	2.55561	2.60457	2.51778	2.5199	2.55246	2.55837	2.54086
1554295_x_at	2.62887	2.62266	2.6005	2.60269	2.62121	2.69134	2.64522	2.68166	2.6114	2.6086	2.6624	2.62462	2.61693	2.62556	2.61794	2.60479	2.64332	2.62306	2.59937	2.61774	2.62064	2.62137	2.61538	2.61221
1554296_at	4.44425	4.65506	4.07013	6.78658	3.47608	5.25476	4.80134	6.73785	3.2824	5.74763	3.92786	5.70364	4.0443	4.14789	4.17002	5.41956	4.96557	3.99664	3.58288	3.5174	6.22877	4.26822	3.70291	3.70639
1554298_a_at	2.84967	2.78493	2.83926	2.80207	2.80637	2.78632	2.80414	2.84046	2.83534	2.83223	2.78525	2.81459	2.83428	2.86236	2.80994	2.8133	2.85309	2.83703	2.79522	2.81463	2.78045	2.85479	2.82301	2.81129
1554299_at	2.36674	2.33647	2.34511	2.3581	2.35043	2.34163	2.35737	2.35446	2.36361	2.35015	2.34147	2.35484	2.36612	2.35811	2.35122	2.33842	2.36946	2.36313	2.36718	2.34211	2.31736	2.37114	2.34255	2.37455
1554300_a_at	2.39433	2.3508	2.42069	2.38044	2.36601	2.37256	2.36723	2.37627	2.37253	2.37837	2.35699	2.36182	2.36737	2.3789	2.36686	2.36485	2.36037	2.35857	2.37744	2.3914	2.34318	2.3656	2.36675	2.3585
1554301_at	2.95688	2.87613	2.88245	2.90872	2.906	2.93106	2.91633	2.88351	2.90965	2.94269	2.86846	2.8947	2.95472	2.92024	2.92295	2.91692	2.93498	2.98902	2.89582	2.88483	2.88391	2.93396	2.96621	2.91272
1554302_s_at	2.44492	2.39567	2.42311	2.40778	2.42093	2.41629	2.40862	2.43079	2.43557	2.45149	2.42629	2.41422	2.40718	2.42535	2.40215	2.39271	2.42153	2.40526	2.43461	2.41813	2.39611	2.43409	2.41488	2.41803
1554303_at	2.41341	2.38402	2.40082	2.36908	2.42129	2.39886	2.39108	2.42013	2.41392	2.40984	2.40539	2.395	2.39124	2.39027	2.40307	2.37547	2.41683	2.40357	2.40374	2.39414	2.37516	2.38409	2.38516	2.42737
1554305_at	2.48483	2.44706	2.46078	2.47083	2.46479	2.45137	2.46902	2.48658	2.46461	2.45925	2.49239	2.46484	2.467	2.4791	2.46065	2.46479	2.46885	2.48732	2.46547	2.43204	2.44437	2.48507	2.46275	2.54417
1554306_at	2.95945	2.95769	2.9316	2.93262	2.95743	2.9215	2.93781	2.95398	2.96635	2.97203	2.95415	2.96496	2.98684	3.01355	2.96515	2.92484	3.01277	2.99449	2.97155	2.94392	2.91582	3.02235	2.94733	2.9638
1554307_at	2.46418	2.48351	2.47225	2.47249	2.47253	2.47222	2.4911	2.50563	2.50362	2.48758	2.46147	2.47123	2.45727	2.48116	2.45685	2.45405	2.47195	2.48431	2.48322	2.48006	2.45677	2.46221	2.45302	2.44092
1554308_s_at	2.79506	2.77687	2.78447	2.77233	2.78212	2.789	2.81612	2.8065	2.78561	2.84042	2.7727	2.76398	2.78776	2.87525	2.77813	2.742	2.80138	2.79635	2.7913	2.77741	2.75319	2.77204	2.78597	2.78968
1554309_at	2.83353	2.82198	2.81493	2.8051	2.79664	2.95999	2.80004	2.83144	2.78362	2.84557	2.76004	2.7946	2.84868	2.82496	2.80354	2.80053	2.82058	2.80947	2.87371	2.90536	2.78925	2.80029	2.8164	2.78015
1554310_a_at	2.50176	2.51072	2.44397	2.59406	2.48256	2.45542	2.44501	2.46952	2.61873	2.50905	2.50758	2.48265	2.5265	2.56431	2.49718	2.46764	2.5358	2.52122	2.48691	2.49312	2.45643	2.53996	2.49755	2.57809
1554311_a_at	2.56059	2.49515	2.50056	2.50596	2.53015	2.50498	2.53071	2.52094	2.52822	2.52081	2.55236	2.54642	2.53484	2.58024	2.53415	2.51034	2.55308	2.54711	2.52866	2.48706	2.5292	2.56249	2.55846	2.54879
1554312_at	2.46184	2.46298	2.45778	2.43491	2.45374	2.44831	2.47455	2.47078	2.4926	2.46356	2.43804	2.42439	2.44192	2.45158	2.50534	2.53176	2.45705	2.43901	2.46909	2.46747	2.4881	2.50108	2.42691	2.44097
1554314_at	2.9301	2.83151	2.87629	2.88645	2.87994	2.88019	2.88248	2.88747	2.87921	2.93746	2.86428	2.87929	2.88424	2.90045	2.87141	2.8756	2.90314	2.90727	2.91348	2.8707	2.82741	2.86136	2.86579	2.85454
1554316_at	2.74059	2.92827	2.81761	2.8278	2.74274	2.80851	2.75222	2.79404	3.28579	2.80272	2.78545	2.98598	2.84092	3.09364	2.90583	2.9807	2.78818	2.74185	2.78001	2.76528	2.82596	2.7829	2.84339	2.78075
1554317_s_at	2.20003	2.15663	2.18149	2.15681	2.16815	2.16266	2.18898	2.18182	2.17197	2.17154	2.16803	2.21921	2.19151	2.21514	2.1625	2.17705	2.18554	2.19697	2.22411	2.18355	2.17603	2.18154	2.17475	2.18704
1554318_at	2.31396	2.30961	2.30777	2.29237	2.3134	2.30954	2.31116	2.32429	2.30667	2.31518	2.30615	2.32074	2.31455	2.30999	2.32732	2.29401	2.31068	2.31583	2.33077	2.31896	2.26831	2.33362	2.30373	2.34454
1554319_at	2.83134	2.79179	2.78822	2.81408	2.80054	2.79449	2.8099	2.82392	2.81741	2.83805	2.84161	2.79896	2.82369	2.83145	2.80983	2.81474	2.82576	2.82877	2.82302	2.78154	2.75768	2.83738	2.80482	2.78824
1554321_a_at	2.35682	2.56585	2.45656	2.45726	2.45466	2.47583	2.42289	2.44768	2.43729	2.46197	2.42035	2.43731	2.443	2.45684	2.45023	2.46248	2.4533	2.53055	2.49406	2.44528	2.44783	2.52178	2.43713	2.44681
1554322_a_at	2.31545	2.32675	2.32765	2.31452	2.33329	2.31631	2.32348	2.30862	2.3357	2.31514	2.32076	2.33823	2.32827	2.33651	2.33309	2.32595	2.33183	2.33715	2.30838	2.31288	2.31046	2.32178	2.31356	2.34029
1554324_s_at	3.23963	3.63156	3.55262	3.61281	3.46281	3.51939	3.85677	3.49999	3.47023	3.39774	3.30998	3.30607	3.47967	3.29273	3.4023	3.36751	3.34457	3.51949	3.34479	3.50614	3.25052	3.48898	3.1521	3.36253
1554325_at	2.36826	2.31865	2.32694	2.33895	2.34064	2.33201	2.34052	2.35443	2.35006	2.34089	2.32699	2.34981	2.38135	2.3619	2.33589	2.3449	2.36669	2.35402	2.34506	2.34702	2.32321	2.3603	2.33738	2.36006
1554327_a_at	2.24264	2.23482	2.24099	2.2436	2.24531	2.26263	2.24967	2.23916	2.23015	2.23483	2.24142	2.2381	2.23258	2.23916	2.23124	2.22724	2.2465	2.23677	2.25292	2.23122	2.2275	2.24416	2.22521	2.2468
1554328_at	2.84703	2.80969	2.81175	2.80104	2.84248	2.79816	2.81589	2.84027	2.83239	2.8546	2.94368	2.86493	2.84058	2.84337	2.81737	2.80822	2.8257	2.79682	2.84022	2.82082	2.78823	2.81001	2.81538	2.79054
1554329_x_at	2.87723	2.83863	2.84877	2.84785	2.84117	2.88174	2.89395	2.92414	2.89698	2.86738	2.86013	2.82761	2.85303	2.90397	2.83865	2.84878	2.89395	2.86373	2.86485	2.83502	2.8293	2.85926	2.81485	2.84946
1554331_a_at	2.71723	2.71546	2.71925	2.70958	2.71093	2.7322	2.69939	2.69934	2.72839	2.70759	2.69248	2.69855	2.73772	2.71684	2.71176	2.72225	2.72489	2.73565	2.72923	2.71869	2.69546	2.72296	2.71032	2.70891
1554332_a_at	2.37089	2.46891	2.32189	2.39634	2.53888	2.42911	2.42314	2.43543	2.41494	2.40298	2.51389	2.44518	2.4419	2.42725	2.41862	2.41931	2.53805	2.40722	2.45163	2.41067	2.41296	2.31955	2.40245	2.50521
1554333_at	2.95808	3.03337	2.96429	2.97212	3.01695	2.94067	3.1299	2.98744	2.97798	3.03255	2.94627	3.05612	2.97218	3.05391	2.97612	3.00872	3.01124	2.99093	3.13281	3.0446	2.8994	3.09464	2.9825	3.10656
1554334_a_at	3.1355	3.33442	3.09901	3.20769	3.22126	3.27222	3.08361	3.13816	3.17005	3.13878	3.17909	3.14847	3.18265	3.25174	3.17292	3.16799	3.28656	3.58566	3.53081	3.22383	3.06488	3.37893	3.19345	3.44201
1554335_at	2.30707	2.28795	2.31019	2.29821	2.29651	2.29214	2.30096	2.28425	2.30274	2.3211	2.27775	2.31804	2.30966	2.27693	2.28857	2.30188	2.30768	2.30025	2.28179	2.28228	2.32723	2.28062	2.30673	2.28923
1554337_at	2.54989	2.53448	2.50479	2.54061	2.55399	2.51206	2.53737	2.51842	2.54613	2.60507	2.53928	2.58806	2.55025	2.54684	2.55594	2.53102	2.5742	2.57717	2.5123	2.4974	2.51764	2.55651	2.58739	2.55951
1554339_a_at	2.87009	2.83758	2.81934	2.83594	2.83513	2.88151	2.84075	2.8805	2.86752	2.85277	2.82452	2.8279	2.83516	2.85842	2.85423	2.83968	2.86668	2.83822	2.8215	2.84374	2.84119	2.94935	2.88083	2.85668
1554340_a_at	2.57392	2.56338	2.57388	2.56297	2.59863	2.56628	2.58275	2.58952	2.5624	2.57055	2.5613	2.57155	2.57257	2.5771	2.55466	2.54785	2.57693	2.5672	2.5777	2.54889	2.53755	2.58406	2.57025	2.56232
1554341_a_at	4.87481	4.74877	4.65398	4.91085	4.34869	4.98829	5.10854	5.39475	4.742	5.03225	4.37964	4.68195	4.70858	4.71545	4.74867	5.09756	4.85585	4.7832	4.77823	4.78094	4.94493	5.12757	4.66605	4.23461
1554342_s_at	5.82805	5.07646	5.02416	5.51031	5.27779	5.76999	6.04924	6.24362	5.42791	5.47541	5.23574	5.47676	5.00353	5.53154	5.45294	5.77861	5.5206	5.55205	5.09355	5.54868	5.40742	5.75598	5.4569	4.8676
1554343_a_at	2.534	2.56801	2.53628	2.54542	2.54718	2.54068	2.54053	2.53145	2.55727	2.57689	2.50853	2.54314	2.59185	2.55724	2.57385	2.55472	2.58631	2.55188	2.54944	2.55133	2.54865	2.55404	2.55149	2.53994
1554344_s_at	2.47594	2.42643	2.42845	2.43728	2.43585	2.35925	2.65736	2.48598	2.57613	2.43274	2.42624	2.44268	2.4247	2.60714	2.481	2.44841	2.76254	2.46885	2.43223	2.47837	2.44792	2.4462	2.45777	2.45084
1554345_a_at	3.83587	3.78499	4.06461	3.78128	4.03246	3.67751	4.64973	3.83903	3.81669	4.01888	3.71475	3.7539	3.72703	3.81494	3.43654	4.30072	3.90235	3.44568	3.60195	4.04678	4.01568	3.73712	4.01079	3.8995
1554346_at	2.34309	2.38963	2.37013	2.37632	2.35419	2.36428	2.37159	2.36055	2.36453	2.37582	2.35415	2.35154	2.36702	2.44414	2.36071	2.36943	2.35623	2.36188	2.36893	2.38541	2.39149	2.35123	2.35527	2.34364
1554348_s_at	2.48305	2.47206	2.47765	2.46095	2.50461	2.44976	2.44797	2.48935	2.46301	2.48618	2.47275	2.47614	2.47284	2.46998	2.46224	2.44345	2.48533	2.4746	2.47127	2.46864	2.45441	2.45889	2.57362	2.45211
1554349_at	2.42833	2.44296	2.42138	2.41451	2.48332	2.44054	2.43596	2.44631	2.44238	2.44422	2.42904	2.43124	2.43274	2.43672	2.42215	2.43939	2.46532	2.44058	2.45116	2.42397	2.42392	2.44188	2.41236	2.44066
1554351_a_at	6.21378	5.58799	6.11319	6.24545	5.35423	6.04608	5.95894	6.00102	5.75038	5.94433	5.04995	6.11465	5.99215	5.78288	6.00808	6.6209	6.15197	5.75265	6.15351	5.91971	6.26133	5.94455	5.87767	5.73505
1554352_s_at	3.99737	4.43094	4.33199	4.03902	4.322	4.08664	4.42346	4.14295	4.11262	4.18332	4.42917	3.93437	4.16573	4.18372	4.44058	4.11515	4.19735	4.26707	4.10779	4.46308	4.07863	4.15442	4.10142	4.42563
1554354_at	2.94109	2.88632	2.89903	2.90083	2.89	2.89721	2.91242	2.93242	2.91878	2.97676	2.90074	2.91088	2.93444	3.00101	2.93139	2.90191	3.01157	2.93912	2.90634	2.86802	2.89632	2.908	2.91998	2.87222
1554355_a_at	2.47898	2.5112	2.49015	2.49208	2.47854	2.50953	2.48109	2.49457	2.51486	2.53111	2.48428	2.47864	2.49596	2.47279	2.48292	2.4889	2.50126	2.49447	2.50412	2.4811	2.48707	2.48847	2.49215	2.44902
1554356_at	2.50782	2.50836	2.5013	2.51079	2.5022	2.50714	2.50717	2.51088	2.50958	2.53348	2.52442	2.5063	2.49845	2.49184	2.51729	2.5087	2.53988	2.50714	2.48836	2.50837	2.51029	2.49111	2.50875	2.52223
1554360_at	2.66354	2.77012	2.68635	2.68531	2.87744	2.64549	2.74916	2.71636	2.67883	2.7085	2.703	2.74677	2.67801	2.71782	2.70383	2.86787	2.68222	2.68548	2.84176	2.68721	2.73714	2.72088	2.71375	2.63054
1554362_at	2.62426	2.55546	2.58216	2.59833	2.58643	2.5873	2.57443	2.60512	2.63502	2.61728	2.55636	2.55031	2.57529	2.55964	2.57034	2.60096	2.5754	2.56979	2.59832	2.62226	2.5761	2.58593	2.57174	2.54371
1554364_at	2.37663	2.36597	2.39562	2.3758	2.36777	2.36919	2.3614	2.39789	2.38095	2.41134	2.35075	2.34466	2.35197	2.35505	2.35149	2.37352	2.35111	2.35914	2.38272	2.39309	2.35565	2.34657	2.35087	2.34972
1554365_a_at	5.75569	5.11586	5.63436	5.55845	5.37136	5.67569	5.71077	5.54639	5.38788	5.53844	5.47446	5.47112	5.26582	5.49621	5.69791	5.90884	5.52332	5.09698	5.09025	5.45436	5.47353	5.60704	5.09958	5.32252
1554367_at	2.71659	2.68305	2.6749	2.67818	2.71838	2.65031	2.80194	2.6789	2.80923	2.70777	2.68834	2.67195	2.77917	2.72055	2.70264	2.68247	2.71323	2.69107	2.62504	2.67127	2.72389	2.72851	2.66944	2.71329
1554368_at	2.70927	2.64159	2.69166	2.67935	2.67573	2.67099	2.67184	2.68522	2.6791	2.69985	2.65376	2.64981	2.67119	2.68032	2.65871	2.68099	2.6584	2.67593	2.70389	2.68663	2.64653	2.65994	2.66847	2.63848
1554371_at	2.46985	2.50478	2.50763	2.46999	2.48443	2.48448	2.48207	2.48068	2.49573	2.49581	2.4838	2.48878	2.48742	2.49006	2.49653	2.47659	2.49925	2.49132	2.4782	2.49398	2.47123	2.4898	2.4859	2.50287
1554372_at	2.44695	2.47715	2.44872	2.4468	2.44303	2.42801	2.4502	2.44845	2.4555	2.44965	2.41951	2.46954	2.45358	2.44308	2.46092	2.46581	2.45705	2.4745	2.44686	2.59456	2.48424	2.47046	2.46811	2.45568
1554374_at	2.4001	2.42301	2.3962	2.39327	2.41931	2.39828	2.4246	2.41551	2.42168	2.40211	2.41729	2.39591	2.40171	2.43276	2.41092	2.38566	2.41962	2.41647	2.40886	2.38741	2.42242	2.46537	2.40801	2.41775
1554375_a_at	3.61992	3.6885	4.77354	3.0316	3.41022	3.40313	4.62462	3.56893	3.33055	5.05452	3.72843	3.23041	3.33524	3.3689	3.28982	3.48264	3.6795	3.43433	3.04183	3.30671	4.69146	3.37014	3.69695	4.14554
1554376_s_at	2.00882	2.02748	1.99781	2.02771	2.04232	1.99088	2.02735	1.98954	1.97763	1.97483	2.04052	2.05059	2.04074	2.05517	2.02261	2.03914	2.05955	2.05388	2.02884	1.96728	2.03158	2.0476	2.05666	2.07058
1554377_a_at	2.51172	2.54302	2.52386	2.52902	2.53966	2.51341	2.56358	2.53873	2.52223	2.52363	2.51626	2.52898	2.51516	2.53449	2.51723	2.49905	2.51621	2.51121	2.53029	2.53526	2.52749	2.53299	2.56138	2.51014
1554378_a_at	2.42974	2.42271	2.41656	2.41675	2.41879	2.42461	2.4257	2.4392	2.41624	2.4305	2.40345	2.45334	2.43514	2.41505	2.44626	2.42593	2.45364	2.42924	2.4157	2.42136	2.42665	2.45273	2.42627	2.41911
1554379_a_at	2.07565	2.08286	2.08073	2.07262	2.08396	2.07786	2.09802	2.05196	2.0922	2.04482	2.08471	2.06389	2.07716	2.08877	2.0768	2.07368	2.07523	2.08919	2.08178	2.08534	2.07346	2.11514	2.08041	2.0753
1554380_at	2.22599	2.18686	2.19691	2.19138	2.18658	2.18755	2.19992	2.22529	2.26752	2.20793	2.19385	2.18782	2.19983	2.20942	2.20389	2.196	2.20839	2.21428	2.25303	2.20782	2.17325	2.21034	2.18349	2.1969
1554382_at	2.39195	2.37145	2.3654	2.37508	2.37737	2.37126	2.37333	2.37379	2.44049	2.36796	2.37151	2.36998	2.3943	2.40518	2.37979	2.39542	2.39148	2.39019	2.37438	2.35274	2.34077	2.3796	2.45252	2.38441
1554383_a_at	2.50431	2.53432	2.51493	2.51738	2.5057	2.50818	2.52629	2.50307	2.52288	2.51719	2.50015	2.52882	2.54193	2.50678	2.51983	2.50693	2.6675	2.5219	2.50215	2.52639	2.58472	2.52114	2.50139	2.51532
1554384_at	2.46049	2.46164	2.46073	2.45881	2.44438	2.4501	2.45651	2.46241	2.46986	2.50669	2.43235	2.46291	2.47994	2.45532	2.47613	2.46831	2.47514	2.47993	2.44501	2.45502	2.44823	2.44271	2.46484	2.43752
1554385_a_at	2.48435	2.45325	2.45867	2.45704	2.4547	2.43796	2.47797	2.46204	2.45274	2.47606	2.53739	2.46853	2.47818	2.47758	2.4685	2.46642	2.48396	2.49589	2.45245	2.4655	2.45206	2.48555	2.46621	2.50227
1554386_at	2.35256	2.3571	2.33715	2.35228	2.36314	2.32598	2.36969	2.32896	2.349	2.34199	2.37496	2.37259	2.37187	2.37998	2.36412	2.34023	2.3852	2.37277	2.33696	2.36167	2.34862	2.38124	2.36669	2.38011
1554388_at	2.63775	2.72024	2.60971	2.6245	2.66705	2.61587	2.67049	2.62868	2.7159	2.7275	2.77354	2.65834	2.68875	2.75416	2.66792	2.66818	2.67548	2.66698	2.62628	2.71048	2.66091	2.68728	2.79261	2.68703
1554390_s_at	4.73017	4.32643	4.43062	4.7861	4.39516	4.35646	4.45897	3.8457	4.91298	4.58196	4.52363	5.48982	5.13295	5.01534	4.33475	4.68866	5.1439	4.589	4.69878	4.40303	4.33278	4.68059	4.44843	4.26912
1554391_at	2.7245	2.68289	2.66373	2.69819	2.68602	2.65716	2.78938	2.67835	2.68059	3.02624	2.66944	2.68703	2.6854	2.71945	2.7002	2.69214	2.87024	2.69401	2.67334	2.68722	2.66396	2.7155	2.67966	2.69317
1554393_a_at	2.41771	2.41553	2.40821	2.40052	2.41825	2.41687	2.42441	2.45542	2.42236	2.44421	2.40196	2.40312	2.39527	2.42819	2.41397	2.4976	2.56878	2.41002	2.42056	2.43049	2.45789	2.38962	2.38031	2.40907
1554394_at	2.64121	2.6435	2.63284	2.62466	2.64493	2.62207	2.64802	2.64472	2.64331	2.64653	2.62391	2.66314	2.66286	2.67337	2.66293	2.77943	2.67167	2.65343	2.64357	2.63399	2.62538	2.6669	2.64558	2.6447
1554396_at	2.79266	2.75949	2.77024	2.77644	2.74248	2.75593	2.87984	2.79155	2.79343	2.82713	2.83958	2.80041	2.77588	2.77624	2.77472	2.78261	2.80626	2.76093	2.77452	2.75538	2.79691	2.7177	2.76453	2.71898
1554397_s_at	2.91274	3.01905	2.95509	2.93534	3.01322	3.05338	3.41175	2.91966	2.93502	3.08122	3.05872	2.94205	2.93972	3.03167	2.88739	2.8521	2.94737	2.90143	2.98413	2.96986	3.24859	2.98337	2.58828	3.15601
1554398_at	2.65672	2.66698	2.65872	2.66096	2.67148	2.63499	2.66393	2.66422	2.64786	2.65069	2.70395	2.65893	2.68255	2.64842	2.6708	2.66547	2.6848	2.69202	2.64569	2.62793	2.61532	2.69504	2.66744	2.63218
1554400_at	2.75608	2.64263	2.71032	2.68152	2.70193	2.68802	2.68214	2.69765	2.7045	2.72243	2.68543	2.69644	2.70633	2.71053	2.69283	2.68463	2.73975	2.7184	2.67891	2.70354	2.68939	2.71443	2.69411	2.68078
1554401_a_at	2.39588	2.42006	2.39164	2.40697	2.40139	2.3939	2.40584	2.43497	2.39699	2.40232	2.40114	2.40572	2.41188	2.425	2.40874	2.38625	2.43804	2.42018	2.39172	2.39615	2.42425	2.43044	2.41492	2.39579
1554403_a_at	2.30029	2.29584	2.29584	2.3023	2.29281	2.29247	2.28865	2.29658	2.29174	2.32339	2.31276	2.2933	2.30625	2.29416	2.29614	2.30142	2.32599	2.29503	2.2963	2.29141	2.29441	2.28192	2.29955	2.2749
1554404_a_at	2.3646	2.3227	2.34907	2.33115	2.3416	2.3547	2.33962	2.3608	2.34226	2.3368	2.35643	2.34209	2.35399	2.36159	2.33753	2.3245	2.3511	2.34267	2.35936	2.32887	2.3143	2.35036	2.33836	2.35916
1554405_a_at	3.03049	3.11726	3.07038	3.02422	3.09593	3.06341	3.06271	3.07136	3.07997	3.11758	3.03278	3.08465	3.10666	3.04814	3.07207	3.0666	3.11859	3.11114	3.13906	3.08219	2.96776	3.07051	3.07701	3.05537
1554406_a_at	2.79933	2.83262	3.09363	2.79054	2.73868	2.77906	2.7403	2.64405	2.70532	2.76476	2.91735	2.75237	3.09733	2.71115	2.74273	2.7931	2.7546	2.76548	3.07968	2.66742	2.78422	2.71906	2.76627	2.76321
1554408_a_at	2.54057	2.57771	2.53585	2.62618	2.54891	2.5308	2.58325	2.54225	2.54889	2.54521	2.55156	2.72182	2.5567	2.59065	2.58336	2.55987	2.58163	2.57795	2.54139	2.55478	2.546	2.59329	2.56312	2.57237
1554409_at	2.60415	2.63467	2.61312	2.61338	2.63094	2.59073	2.62914	2.62398	2.61625	2.60674	2.6395	2.61607	2.62928	2.68985	2.62974	2.66084	2.67208	2.64158	2.61726	2.59648	2.55973	2.6506	2.65138	2.63129
1554410_a_at	2.76886	2.65025	2.67496	2.69009	2.65466	2.64353	2.65193	2.68703	2.62914	2.94661	2.67994	2.67344	2.70977	2.68016	2.69244	2.66692	2.49647	2.81689	2.73325	2.6769	2.70399	2.69846	2.71516	2.66401
1554411_at	5.74575	6.42783	5.5885	5.78076	6.1116	5.84879	5.90221	5.32111	5.40128	6.61988	6.12506	6.22658	6.16679	5.99339	6.18957	5.49351	6.08385	5.99091	5.5827	6.72907	7.08143	6.31725	6.53395	6.93859
1554413_s_at	2.66479	2.70598	2.73982	2.66548	2.68813	2.61742	2.70668	2.62026	2.6501	2.70198	2.65654	2.72257	2.7385	2.70844	2.71682	2.65489	2.74011	2.73698	2.66115	2.64343	2.68963	2.71916	2.72087	2.78855
1554414_a_at	4.73108	4.66056	4.25898	5.52057	4.13144	5.15835	4.71521	5.03212	4.62153	4.44545	4.1596	4.68534	4.55087	3.97536	4.93284	4.07422	4.53126	3.9825	4.65733	4.68768	5.52472	5.11195	4.35719	4.42385
1554415_at	4.77072	5.0406	4.70656	4.94914	4.89972	5.28258	4.83443	5.03583	4.86014	4.88555	5.00493	4.63354	4.91941	4.65935	5.04429	4.82313	4.76158	5.12805	4.50634	5.20226	4.7586	4.86688	4.44039	4.87555
1554417_s_at	2.79315	3.14025	2.97072	2.93718	2.71091	2.92305	2.96801	2.92531	2.88475	2.90523	2.93253	3.22689	2.89557	2.94506	2.92753	2.84649	3.18071	2.88591	2.93698	3.1885	3.07315	3.44188	2.92786	2.98547
1554418_s_at	2.56537	3.18796	2.74385	2.82404	3.26427	2.75571	2.80418	3.596	2.79604	2.78281	2.77082	2.85073	2.79017	2.7616	2.81007	2.75553	2.79115	2.80738	2.78859	2.81248	2.74007	2.93396	2.81048	2.75455
1554419_x_at	2.88318	2.78748	2.83858	2.80225	2.84455	2.81741	2.86393	2.83267	2.8492	2.90078	2.83927	2.85008	2.86364	2.82761	2.82164	2.84678	2.82987	2.83029	2.80153	2.81857	2.8561	2.85283	2.79583	2.82863
1554420_at	2.22394	2.7747	2.4516	2.46837	2.46947	2.4685	2.45937	2.48052	2.52158	2.6644	2.48499	2.47365	2.48627	2.46968	2.59547	2.44942	2.48775	2.48429	2.48021	2.45533	2.45473	2.5572	2.46625	2.50878
1554423_a_at	6.64502	6.38078	6.08417	7.02132	6.0075	7.01756	6.03243	6.15525	6.55774	6.46319	6.62324	6.57579	6.35057	6.48458	6.7209	5.85906	6.36967	6.23032	6.86339	6.46682	6.41413	6.77767	6.45262	6.24285
1554424_at	2.95087	3.00802	2.98922	2.93905	2.97845	2.92354	2.91097	2.92193	3.0571	3.04035	2.93218	2.95544	2.96699	2.97737	3.0096	2.96293	3.03584	2.98187	2.97737	3.03051	2.90696	2.96665	3.04947	2.95353
1554428_s_at	2.04103	2.01423	2.01632	2.01352	2.00627	2.01075	2.00582	2.01608	2.2092	1.99751	2.05153	2.0437	2.02491	2.00342	2.01768	2.00831	2.01397	2.01888	1.99871	1.99887	2.01608	2.0045	2.04114	2.06303
1554429_a_at	3.18039	2.9374	2.78835	3.00952	3.00355	3.05447	3.0274	2.98186	3.06681	3.02018	3.12601	3.26057	3.12178	3.35099	3.23068	3.35235	3.05989	3.23615	3.12627	2.99659	3.0249	3.04913	3.10614	3.06045
1554430_at	2.48743	2.38831	2.44204	2.42134	2.54137	2.4072	2.50386	2.44542	2.41461	2.44742	2.44507	2.43293	2.43666	2.47049	2.44798	2.44712	2.46171	2.44028	2.42793	2.37604	2.41832	2.46034	2.43399	2.47136
1554432_x_at	2.94253	2.85815	2.69171	2.90526	2.92498	2.78007	3.06235	2.97471	2.90397	2.91473	2.88342	2.99409	2.72011	2.77022	2.93873	3.03052	2.95491	3.03745	2.89544	2.922	2.98458	3.04151	2.8867	2.96209
1554433_a_at	3.78931	3.69757	3.72118	3.67782	3.53158	3.75921	3.76152	3.09082	3.73078	3.9683	3.66597	3.72815	3.87062	3.67061	3.69262	3.83151	4.126	3.6817	3.70895	4.23324	4.25659	3.69218	3.61336	3.81582
1554436_a_at	2.42673	2.40722	2.39504	2.40907	2.41622	2.38771	2.40355	2.38592	2.39464	2.40707	2.40968	2.4391	2.42173	2.43902	2.44133	2.41703	2.4318	2.456	2.39879	2.40825	2.40106	2.49866	2.44035	2.42579
1554438_at	2.54015	2.54716	2.5299	2.54706	2.55476	2.5169	2.54441	2.5311	2.53338	2.56517	2.54399	2.5545	2.56163	2.53784	2.54963	2.52357	2.55706	2.56484	2.52632	2.511	2.55306	2.55412	2.55549	2.55226
1554440_at	2.56039	2.49836	2.51406	2.5093	2.52014	2.51804	2.52512	2.59475	2.52244	2.53842	2.51986	2.52662	2.5325	2.54806	2.52487	2.50636	2.54764	2.53351	2.52812	2.55694	2.48101	2.54576	2.53036	2.54102
1554441_a_at	3.54696	3.8698	3.5037	3.55278	3.65445	3.65248	3.77938	3.52009	3.46956	3.65633	3.67645	3.84608	3.71508	3.60724	3.71313	3.404	3.87711	3.7394	3.89608	4.26685	3.66763	3.86616	3.78382	3.64943
1554442_at	2.12258	2.04539	2.0516	2.04993	2.00277	2.0822	2.07999	2.1062	2.04597	2.33525	2.10773	2.07474	2.069	2.1112	2.04625	2.18515	2.08804	2.07897	2.07257	2.04658	2.03654	2.12393	2.08837	2.13807
1554443_s_at	2.46285	2.56654	2.51619	2.44226	2.4952	2.69574	2.47222	2.48179	2.48819	2.57975	2.5096	2.52283	2.56062	2.57978	2.59245	2.51238	2.44295	2.51246	2.48431	2.49747	2.4495	2.38936	2.54035	2.53859
1554444_s_at	2.85471	2.75982	2.78782	2.73027	2.80429	2.78645	2.79495	2.9893	2.67496	3.20768	2.89496	2.8044	2.7488	2.84795	2.78759	2.96543	2.81936	2.63631	2.78137	2.74097	2.72056	2.83229	2.79266	2.85253
1554445_at	2.57221	3.17575	2.94568	2.89731	2.85995	2.90147	3.01452	2.93858	2.86788	2.86353	2.83721	2.84611	2.86439	2.84172	2.91509	2.8519	2.88691	2.87042	2.81795	2.87715	2.8506	2.83515	2.8414	3.04495
1554447_at	5.58966	4.89388	5.35408	5.25593	5.53424	4.99537	5.09705	5.2496	5.6736	5.96571	5.31181	5.06038	5.1768	5.63521	5.35046	6.37016	5.17001	4.37257	4.48018	5.3644	5.36755	4.95846	5.45756	5.50551
1554448_at	3.12003	3.03255	3.04932	3.07511	3.05817	3.03988	3.06109	3.04067	3.22874	3.23983	3.17134	3.03828	3.05511	3.0375	3.06236	3.13585	3.03742	3.0796	2.99503	2.98933	3.03104	3.039	3.06612	3.04968
1554449_at	3.03967	3.10664	3.01658	3.06452	3.06038	3.0493	3.04199	3.06886	3.06782	3.13813	3.05525	3.05187	3.09677	3.09959	3.05803	3.02443	3.2368	3.1143	3.0635	3.08608	3.03271	3.07952	3.11884	3.26967
1554450_s_at	4.24254	4.04608	4.29411	4.0583	3.58135	4.32135	4.567	3.75487	4.03268	4.27024	4.24556	4.21783	4.40805	4.36439	4.32917	4.0907	4.28754	4.16132	3.9352	4.42042	4.40481	4.26195	3.82972	4.51238
1554451_s_at	2.79487	2.84505	2.66345	2.82622	2.56337	2.82879	2.85066	2.55559	2.82371	2.82618	2.82421	2.89624	2.85989	2.77421	2.94398	2.82323	2.82203	2.96149	2.86895	2.92066	3.01566	2.85231	2.78495	2.8071
1554452_a_at	8.65504	9.54278	9.7627	9.94991	8.2346	9.48269	9.89324	9.0508	8.27495	9.74341	9.46697	9.26441	8.49532	8.21062	9.24703	9.12955	7.60512	8.61771	8.44933	10.0151	9.30484	8.84824	8.63906	8.77847
1554453_at	2.39641	2.64726	2.49137	2.54612	2.53316	2.56611	2.52958	2.52358	2.54112	2.54858	2.47192	2.4946	2.53272	2.54327	2.51826	2.71021	2.61086	2.53377	2.47918	2.51952	2.52993	2.51059	2.50339	2.49916
1554455_at	3.72147	3.94157	4.26221	3.7263	4.36121	3.8206	3.80146	3.78165	3.73633	3.93815	3.88444	3.54611	3.75678	3.7861	4.14494	4.08513	3.68195	3.28795	3.31378	4.01584	3.76339	3.73184	3.77887	3.97103
1554456_a_at	2.82977	2.9392	2.86706	2.8799	2.92757	2.84199	2.80395	2.87352	2.86698	2.87953	2.88534	2.88215	2.88494	2.89298	2.89238	2.93112	2.88693	2.87971	2.87314	2.92301	2.85824	2.95204	2.86634	2.97439
1554459_s_at	2.88804	2.7907	2.81647	2.82124	2.84755	2.81856	2.86232	2.86533	2.85463	2.8582	2.82117	2.8071	2.80918	2.89844	2.82824	2.82132	2.86752	2.87177	2.86113	2.80024	2.78626	2.96498	2.80503	2.81631
1554460_at	3.07797	2.97893	3.01948	3.02113	3.04359	3.00701	3.02339	3.04218	3.02374	3.05097	3.00257	3.00298	3.05546	3.0464	3.01822	2.97114	3.06689	3.05728	3.04176	3.0315	2.94465	3.06599	3.02957	2.98547
1554462_a_at	4.94767	5.52356	5.37548	4.48582	5.20812	5.10925	5.78091	4.57235	5.11287	5.3289	4.878	5.42063	5.34986	5.61767	5.38393	5.38324	5.70276	5.35698	5.33052	5.35998	6.32929	5.75194	4.83658	5.67958
1554464_a_at	3.90756	4.21609	4.23991	4.26491	3.95456	3.88261	3.85347	3.5199	4.03558	4.29385	3.52415	4.36546	4.17496	4.00367	3.94265	3.87517	3.51995	4.09849	4.54471	4.13892	4.07593	4.1953	4.10289	3.70988
1554465_s_at	3.55492	3.7774	3.829	3.66617	3.64275	3.66076	4.03843	3.63481	3.62861	3.73873	3.69854	3.64731	3.71982	3.31942	3.78932	3.80108	3.91861	3.71774	3.33468	3.63783	3.67503	3.85699	3.42767	3.63018
1554466_a_at	2.96101	2.98309	3.16252	3.00328	3.00825	2.99369	2.98936	3.01358	2.82808	3.02242	2.66636	2.84378	2.6185	3.36829	3.02145	3.00337	2.9013	3.00369	3.01374	3.02304	2.90577	3.27079	2.99756	2.9786
1554468_s_at	2.18034	2.20435	2.17438	2.19855	2.19871	2.18559	2.20446	2.17411	2.19929	2.18543	2.18185	2.22152	2.20264	2.21159	2.1794	2.14643	2.23609	2.19813	2.21138	2.19067	2.14084	2.21829	2.23837	2.23903
1554469_at	2.88082	2.93524	2.86487	2.89783	2.85506	2.86125	2.91901	2.90104	2.90682	2.90278	2.83542	2.92948	2.98142	2.91766	3.09227	2.8996	2.95254	2.93028	2.88842	2.8753	2.90432	2.90642	2.92492	2.91446
1554470_s_at	3.18965	3.50752	3.2534	3.45336	3.24961	3.2228	3.30514	3.20108	3.35604	3.61362	3.27016	3.26783	3.39491	3.19176	3.47325	3.28594	3.29303	3.3495	3.19021	3.42753	3.37683	3.35749	3.38752	3.20446
1554471_a_at	3.73422	3.86565	3.62191	3.77152	4.07434	4.1476	4.19371	3.80426	3.76578	3.99	3.63752	3.71205	3.90595	3.72332	3.83485	3.79981	3.92997	3.64881	3.6825	3.73079	3.95142	3.61207	3.61963	3.61125
1554472_a_at	3.83698	3.65624	3.353	3.92378	3.55851	3.98346	4.15169	3.91351	3.80842	3.8658	3.43988	3.9131	3.95633	3.79981	3.99552	3.95322	3.6818	3.50004	3.6025	3.83973	3.92318	3.84067	3.44149	3.48884
1554473_at	2.92166	3.06505	2.91579	2.82547	2.93944	3.00872	3.12249	2.86593	3.16175	3.08341	2.90193	2.87916	3.08415	3.2423	3.0226	3.39997	2.98934	2.90313	3.40368	3.0442	3.03753	2.83974	2.85612	3.0434
1554474_a_at	2.51217	2.50759	2.51179	2.49624	2.50939	2.51368	2.51923	2.52613	2.47274	2.52189	2.50306	2.50102	2.58232	2.55792	2.51958	2.47929	2.61415	2.5036	2.51559	2.48009	2.49649	2.51078	2.4946	2.52331
1554475_a_at	2.23747	2.2089	2.20604	2.2069	2.22228	2.21773	2.22643	2.20793	2.21958	2.30954	2.2248	2.21229	2.22458	2.22164	2.21385	2.22113	2.24341	2.23829	2.2119	2.18851	2.19241	2.26695	2.21979	2.25754
1554476_x_at	2.7549	2.80267	2.69681	2.74708	2.87036	2.74536	2.76233	2.71403	2.76004	2.78663	2.75156	2.79771	2.85858	2.79498	2.7863	2.76027	2.80989	2.83682	2.70501	2.67917	2.93746	2.78744	2.79777	2.91727
1554478_a_at	3.24716	3.50535	3.34462	3.5645	3.36931	3.38529	3.41805	3.36221	3.37879	3.25006	3.22072	3.37104	3.43545	3.46616	3.34307	3.82768	3.41688	3.37501	3.40215	3.41412	3.44066	3.35354	3.38051	3.32118
1554479_a_at	4.77796	4.92447	4.61829	5.01631	4.81431	5.15886	5.22916	4.8315	4.9091	5.08519	4.69756	4.37476	4.61951	4.3887	4.87814	5.05745	4.71683	4.93352	4.61591	5.00342	4.89004	4.85548	4.69237	4.69901
1554480_a_at	5.03187	4.73514	5.2496	4.80688	5.00569	4.72344	4.86329	5.07866	4.8116	4.93892	4.68343	4.65895	4.45808	4.86708	4.7333	4.90253	4.75735	4.78162	5.21358	4.80281	4.77151	4.66386	5.41317	4.84808
1554481_a_at	2.76438	2.74288	2.69734	3.30719	2.69734	2.88436	2.71019	2.67984	2.67982	2.67106	2.72818	2.69228	2.69363	2.68534	2.69811	2.77462	2.69538	2.66108	2.79342	2.70052	2.67392	2.66375	2.82855	2.67193
1554482_a_at	5.90056	5.60775	5.70575	5.17367	5.76505	5.81744	6.06151	5.68808	5.74317	5.99877	5.11264	5.71048	5.68669	5.84589	5.91921	6.15217	6.26112	5.88374	5.706	6.15428	6.04692	6.01206	5.65306	5.67509
1554483_at	5.62541	6.38341	6.59909	6.14557	6.06192	6.4594	6.40948	5.93201	4.89094	6.15081	6.1994	5.51977	6.04857	5.18183	6.2353	5.62277	5.89442	6.18283	6.2468	6.41704	5.00183	5.76863	5.73037	6.78454
1554485_s_at	6.97093	7.94101	8.3309	7.58025	7.65385	7.70964	7.78974	7.4636	6.18651	7.55102	8.11142	6.63951	7.42802	6.82034	7.70232	6.91037	7.20695	7.49142	7.61013	7.69205	6.36451	7.22987	7.19003	8.37834
1554486_a_at	2.60857	2.57676	2.57715	2.63425	2.5741	2.56554	2.61293	2.57961	2.68311	2.59873	2.54674	2.57627	2.51492	2.67706	2.56347	2.53245	2.56064	2.60102	2.63043	2.59916	2.56264	2.57584	2.67607	2.54446
1554487_a_at	2.33998	2.32855	2.26888	2.36453	2.2606	2.40784	2.27985	2.38852	2.28638	2.53851	2.30873	2.29737	2.3045	2.28924	2.30269	2.28945	2.27597	2.30733	2.27542	2.28476	2.4246	2.2915	2.33358	2.31823
1554488_at	2.79114	2.85661	2.8305	2.85826	2.8497	2.8288	2.8694	2.86446	2.76953	2.89461	2.82885	2.92409	2.82772	2.82993	2.82091	2.81186	2.89409	2.82301	2.78163	2.75347	2.81677	2.8235	2.8104	2.80627
1554489_a_at	3.74787	3.27441	3.28966	3.53802	3.32181	3.21501	3.83934	3.36892	3.46048	4.02522	4.10361	3.68924	3.47474	3.63945	3.59419	3.59409	3.56751	3.32514	3.27923	3.5733	3.74496	3.59378	3.2702	3.16476
1554491_a_at	2.52667	2.54803	2.53169	2.53379	2.53031	2.52627	2.54363	2.5435	2.57123	2.54717	2.51028	2.54389	2.53893	2.5338	2.52892	2.54073	2.54752	2.56137	2.52735	2.53772	2.5357	2.53984	2.53341	2.50111
1554492_at	2.95655	2.90676	2.9129	2.92817	2.93242	2.92919	2.92818	2.939	2.94902	2.96706	2.9173	2.9155	2.96592	2.9734	2.93353	2.95768	2.97579	2.97232	2.94736	2.89484	2.85013	2.93348	2.93393	2.9034
1554493_s_at	2.56482	2.8251	2.70787	2.68876	2.68011	2.69049	2.68361	2.68781	2.70222	2.69044	2.69423	2.76152	2.67472	2.70673	2.69266	2.66635	2.69023	2.68751	2.68144	2.79241	2.65816	2.7201	2.67032	2.69578
1554494_at	2.80294	2.73161	2.76156	2.81309	2.7921	2.71851	2.75183	2.73983	2.73372	2.84138	2.75417	2.76868	2.81133	2.7745	2.78153	2.74778	2.80087	2.80493	2.72452	2.6903	2.73177	2.78074	2.797	2.76906
1554495_s_at	2.53861	2.47553	2.50382	2.46762	2.51783	2.48252	2.53898	2.48003	2.51238	2.50319	2.49806	2.52328	2.52934	2.5352	2.51358	2.48589	2.51264	2.53943	2.51202	2.50259	2.48524	2.56038	2.50494	2.51279
1554496_at	2.84669	2.86814	2.85839	2.81421	2.83148	2.84806	2.85192	2.83465	2.86637	2.8702	2.86226	2.87054	2.88533	2.9451	2.8732	2.84774	2.89844	2.88599	2.87355	2.832	2.76932	2.92995	2.88356	2.86875
1554499_s_at	2.38735	2.42989	2.40951	2.39862	2.42712	2.41412	2.41593	2.41055	2.40994	2.39802	2.40405	2.41533	2.41976	2.39675	2.40321	2.4028	2.44551	2.41643	2.39273	2.3945	2.43232	2.40156	2.40558	2.39885
1554500_a_at	2.72792	2.67617	2.89219	2.68368	2.66805	2.6556	2.67602	2.65377	2.62166	2.76953	2.65931	2.66223	2.6629	2.63835	2.66831	2.68288	2.84173	2.68101	2.81957	2.69635	2.7699	2.65489	2.67606	2.66396
1554501_at	2.83534	3.10487	3.30282	2.87483	2.99779	2.91901	3.06909	2.96792	2.94621	3.16412	2.92021	3.02314	2.98735	3.01693	2.96943	3.04555	2.95231	2.94331	2.84876	2.82042	2.94338	2.95124	2.96474	3.23526
1554503_a_at	2.38865	2.40678	2.40388	2.39209	2.3881	2.39082	2.37215	2.38756	2.39448	2.45008	2.37993	2.38578	2.40349	2.40674	2.39665	2.38099	2.40786	2.39663	2.40844	2.39577	2.3924	2.40224	2.38078	2.42549
1554504_at	2.79785	2.76476	2.78536	2.77776	2.77133	2.74896	2.82113	2.80725	2.77336	2.82954	2.77991	2.77846	2.79676	2.83844	2.77509	2.75734	2.80688	2.79759	2.77924	2.75099	2.72128	2.82088	2.78567	2.75913
1554506_x_at	2.73735	2.68611	2.7214	2.7252	2.72313	2.69234	2.70644	2.72831	2.72541	2.73108	2.67782	2.70746	2.70372	2.76656	2.70984	2.70517	2.72378	2.72671	2.72795	2.69504	2.6807	2.70409	2.71504	2.66648
1554507_at	2.89908	2.99238	2.95126	2.93129	2.94372	2.94365	2.96573	2.9342	2.94176	3.01689	2.9374	2.89988	2.95622	2.95292	2.9325	2.89516	2.94812	2.95558	2.91519	2.93015	2.94412	2.9714	2.92633	2.90351
1554508_at	2.49938	2.49731	2.49783	2.47474	2.49131	2.56343	2.50742	2.49682	2.49747	2.4946	2.48489	2.49325	2.52378	2.55319	2.48746	2.47473	2.51485	2.50405	2.50317	2.48462	2.46627	2.50623	2.49684	2.48199
1554509_a_at	3.00086	3.19811	3.17317	3.12999	2.81822	3.10244	3.12877	3.14725	3.08603	3.08523	3.05243	3.06728	3.21414	3.41751	3.03731	2.99643	3.15912	3.21152	3.03898	3.32967	3.21733	3.21529	2.73276	2.78206
1554510_s_at	6.61741	6.73542	6.90952	6.41946	6.77229	6.54235	6.69569	6.18246	6.19411	7.50771	6.47817	6.53102	6.60709	6.71817	6.98383	6.70321	6.78296	6.63675	6.47556	7.12126	7.10802	6.51834	6.36558	6.71071
1554511_at	2.4731	2.44378	2.45591	2.44462	2.46037	2.47425	2.46479	2.46611	2.45299	2.45851	2.4678	2.45413	2.45122	2.5084	2.46069	2.44974	2.47282	2.46083	2.4555	2.44776	2.43523	2.48833	2.45494	2.46312
1554512_a_at	5.21026	3.92851	4.56189	4.99611	4.56262	4.79937	4.60388	4.56967	4.38913	4.64176	5.45569	4.61172	4.75895	4.82135	4.63274	4.61284	4.70187	4.60428	4.26288	4.43168	3.96651	4.101	4.3758	4.32422
1554513_s_at	3.30847	3.13601	3.16612	3.39619	3.14322	3.29004	3.09119	2.93206	3.20216	3.22946	3.53435	3.41272	3.19161	3.68532	3.74592	3.47243	3.13659	3.14709	3.04997	3.15547	3.02377	3.17476	3.1735	3.11565
1554514_at	2.52043	2.52226	2.52731	2.51844	2.50689	2.49883	2.50381	2.53673	2.52738	2.52574	2.50493	2.50992	2.50956	2.52027	2.51749	2.5077	2.53024	2.56177	2.53817	2.52045	2.50079	2.52132	2.52584	2.52068
1554516_at	2.38964	2.49055	2.40884	2.3676	2.50199	2.50715	2.44227	2.42409	2.44566	2.4587	2.42003	2.38737	2.38969	2.42943	2.56096	2.43916	2.43307	2.41182	2.4405	2.43477	2.35564	2.51222	2.40193	2.4878
1554517_x_at	2.26762	2.46107	2.36875	2.35555	2.36419	2.34311	2.4154	2.38252	2.57655	2.36684	2.28692	2.5393	2.31993	2.44295	2.3422	2.57972	2.34161	2.32956	2.34769	2.4106	2.34269	2.34996	2.34235	2.36467
1554518_at	2.87279	2.76542	2.95572	2.7255	2.82182	2.78241	2.82327	2.80982	2.79683	2.85154	2.80353	2.7613	2.83789	2.91731	2.87564	2.95801	2.86378	2.81497	2.81138	2.87201	2.71177	2.84719	2.78773	2.80563
1554519_at	2.33924	2.40466	2.3757	2.37651	2.36039	2.36693	2.39782	2.37438	2.37732	2.37766	2.3484	2.35787	2.35351	2.3643	2.36228	2.39076	2.34957	2.37398	2.41901	2.38105	2.3859	2.35735	2.36085	2.36788
1554520_at	2.39915	2.35433	2.32997	2.416	2.3737	2.34825	2.38135	2.32274	2.37118	2.41544	2.35033	2.36496	2.37515	2.36004	2.36695	2.37716	2.35609	2.35813	2.36993	2.4198	2.48138	2.36618	2.36281	2.3442
1554522_at	2.6844	2.76383	2.68275	2.70411	2.7158	2.67657	2.69019	2.70859	2.68179	2.70181	2.68199	2.71359	2.71097	2.69723	2.68712	2.64253	2.83166	2.95219	2.92416	2.65517	2.68479	2.71082	2.70724	2.69466
1554523_a_at	2.6222	2.61442	2.60445	2.59693	2.58434	2.58368	2.61892	2.61174	2.62211	2.77142	2.63251	2.70202	2.62362	2.62974	2.61696	2.60185	2.62921	2.62153	2.62427	2.61027	2.59238	2.5902	2.6064	2.61373
1554524_a_at	2.61613	2.6149	2.61808	2.60789	2.608	2.60644	2.6002	2.63458	2.63576	2.62966	2.59752	2.60618	2.61597	2.62074	2.62	2.62428	2.69661	2.6104	2.62683	2.62036	2.58682	2.61788	2.61216	2.59874
1554526_at	3.01126	2.90308	2.94254	2.94565	2.94938	2.96272	2.94878	2.95575	2.96114	2.98059	2.91115	2.94917	3.01837	2.9837	2.95664	2.93198	3.07116	2.99592	2.95036	2.94903	2.89912	2.97881	2.95745	2.95218
1554528_at	2.94028	2.88619	2.85084	2.86345	2.95598	2.95167	2.9906	2.90781	2.86728	2.91093	3.02356	2.88418	2.88887	2.93653	2.96291	3.18742	3.10535	2.88641	2.83757	2.91067	2.89928	2.93564	2.95888	3.0695
1554530_at	2.68418	2.63569	2.66692	2.6327	2.64658	2.65406	2.64989	2.67708	2.79737	2.68213	2.62954	2.61476	2.64733	2.66688	2.63209	2.63218	2.64153	2.62878	2.68958	2.65614	2.64296	2.64577	2.62978	2.6196
1554531_at	2.23658	2.21607	2.22393	2.24928	2.23525	2.21192	2.22132	2.21734	2.22114	2.2356	2.23498	2.2333	2.2285	2.26496	2.2232	2.21774	2.23695	2.22895	2.22161	2.2217	2.21184	2.22879	2.22702	2.26256
1554533_at	2.81609	2.7832	2.79195	2.79091	2.81126	2.77398	2.79864	2.79349	2.78719	2.80783	2.79946	2.80926	2.80977	2.87349	2.81024	2.79827	2.84369	2.82787	2.7945	2.77747	2.77682	2.82718	2.81433	2.81314
1554534_at	2.4991	2.70116	2.62279	2.55186	2.51807	2.62096	2.59005	2.62669	2.62742	2.63898	2.58434	2.69786	2.58935	2.56009	2.59561	2.62216	2.60531	2.59341	2.64	2.63897	2.60302	2.55757	2.59317	2.5526
1554536_at	2.91969	2.88539	2.85201	2.88637	2.89434	3.09314	2.92057	2.88891	2.89626	2.9046	2.86593	2.89118	2.86582	2.90255	2.89116	2.88375	2.94584	2.89573	2.97682	2.87826	2.87631	2.91415	2.86092	2.85382
1554537_at	2.35426	2.31259	2.34321	2.31636	2.33774	2.3358	2.31783	2.40627	2.34842	2.34848	2.31989	2.30173	2.31338	2.33886	2.32316	2.30609	2.34389	2.30523	2.33942	2.34282	2.29826	2.36492	2.29152	2.31096
1554538_at	2.25314	2.45866	2.31864	2.31727	2.31912	2.38711	2.31493	2.30956	2.2842	2.32543	2.53569	2.33491	2.31064	2.33069	2.60383	2.31338	2.30852	2.34244	2.44452	2.294	2.28666	2.2937	2.32163	2.58951
1554539_a_at	2.37867	2.42745	2.40413	2.53484	2.48447	2.38263	2.37277	2.39945	2.39042	2.37986	2.38491	2.38452	2.35245	2.40256	2.36983	2.39194	2.38841	2.38813	2.49712	2.33456	2.32312	2.39821	2.42487	2.7129
1554540_at	2.80301	2.77016	2.77418	2.77225	2.80128	2.76035	2.78973	2.79863	2.78877	2.80512	2.7643	2.80265	2.80825	2.78884	2.7948	2.77487	2.81297	2.81689	2.79847	2.76741	2.74919	2.78266	2.80281	2.76053
1554541_a_at	2.29888	2.29296	2.29275	2.28717	2.29361	2.29768	2.30615	2.29761	2.31588	2.2952	2.29321	2.32126	2.29894	2.30171	2.30683	2.2783	2.29667	2.28494	2.29494	2.30014	2.29953	2.29748	2.27876	2.28959
1554542_at	2.51331	2.49796	2.468	2.48495	2.56124	2.47113	2.49879	2.45235	2.45449	2.50009	2.48223	2.73717	2.63932	2.49371	2.50662	2.49441	2.52108	2.50095	2.47649	2.47488	2.49747	2.60869	2.51125	2.56096
1554543_at	2.4708	2.5666	2.48658	2.49454	2.46455	2.51343	2.44846	2.49788	2.75122	2.54942	2.55564	2.50642	2.56254	2.4489	2.49453	2.49061	2.55214	2.47538	2.49917	2.50466	2.43221	2.53042	2.48702	2.49902
1554544_a_at	2.32297	2.20725	2.26442	2.26274	2.2501	2.29341	2.24018	2.25978	2.2679	2.24442	2.25217	2.24163	2.24684	2.25166	2.24033	2.24602	2.24185	2.24037	2.41814	2.24615	2.2355	2.246	2.27358	2.25144
1554545_at	2.41628	2.44759	2.42824	2.43945	2.44013	2.42909	2.41453	2.42628	2.43788	2.50011	2.42087	2.41854	2.42493	2.45333	2.40885	2.43279	2.41445	2.42979	2.42979	2.44087	2.44624	2.39067	2.41781	2.44456
1554547_at	5.46407	3.70681	3.78569	5.40424	4.09431	5.06606	4.82169	4.96174	4.13162	4.66063	4.14608	4.32176	4.38991	3.88474	4.37516	4.31066	3.55411	4.22716	4.26123	5.74173	5.52768	4.6327	3.96101	3.77427
1554549_a_at	3.22586	3.91494	3.53723	3.57126	3.45848	3.53467	3.37737	3.77775	3.52826	3.63001	3.65628	3.34393	3.39821	3.27732	3.46516	3.46662	3.46003	3.99615	3.25413	3.5769	3.42579	3.59997	3.71611	3.43357
1554550_at	2.62893	2.61627	2.62081	2.62578	2.61854	2.60182	2.61548	2.61818	2.60146	2.63289	2.60779	2.62435	2.64202	2.64378	2.63539	2.60623	2.66349	2.66569	2.60789	2.59155	2.59732	2.64443	2.65017	2.61537
1554553_s_at	2.70395	2.62953	2.63635	2.70417	2.66085	2.63262	2.68711	2.45018	2.74774	2.63023	2.59731	2.64397	2.57917	2.55686	2.58708	2.60928	2.64744	2.63601	3.31203	2.635	2.60597	2.63855	2.6147	2.66846
1554554_at	2.3343	2.32896	2.31795	2.33741	2.33704	2.3118	2.3291	2.31791	2.31725	2.33036	2.34342	2.35252	2.36587	2.3365	2.35373	2.34234	2.35012	2.34792	2.30904	2.31356	2.32683	2.3478	2.32822	2.34156
1554555_a_at	3.11778	3.3208	3.77131	3.31308	3.34127	3.22737	3.22076	3.24164	3.0882	3.83954	3.33556	2.77873	3.10105	3.13843	3.02842	3.05927	3.01778	3.23771	3.03419	3.22632	3.28498	2.66295	2.77493	3.14496
1554556_a_at	3.00149	3.5828	3.39545	3.27585	3.37113	3.18673	3.3458	3.09252	3.28896	3.29203	3.21424	3.26452	3.27772	3.27678	3.46578	3.38284	3.79712	3.28261	3.30148	3.26628	3.33511	3.38557	3.24272	3.45536
1554557_at	3.3355	3.8461	3.61569	3.62553	3.72695	3.45533	3.87465	3.52253	3.62276	3.45256	3.29245	3.44714	3.27103	3.75942	3.63542	3.6761	4.27511	3.93995	3.72188	3.92006	3.54874	3.52719	3.57462	3.39828
1554558_at	2.69539	2.70299	2.65509	2.65137	2.67198	2.67089	2.6634	2.89781	2.66353	2.8497	2.67631	2.66869	2.69661	2.69977	2.67649	2.6464	2.69648	2.70428	2.66576	2.66282	2.63019	2.67656	2.73759	2.6637
1554559_at	2.25823	2.22777	2.23158	2.24026	2.24911	2.2391	2.24926	2.24476	2.23263	2.24952	2.23769	2.24036	2.24824	2.24967	2.24468	2.23437	2.23192	2.25125	2.24955	2.25081	2.249	2.22741	2.24244	2.24985
1554560_at	2.41639	2.36861	2.40755	2.38273	2.38608	2.39542	2.36808	2.40609	2.41346	2.4445	2.39302	2.36103	2.38168	2.38803	2.37907	2.38506	2.40094	2.36869	2.416	2.41175	2.38126	2.354	2.35857	2.34942
1554564_a_at	3.03133	2.97467	2.95939	2.99692	3.01255	2.98512	3.02925	2.97363	3.04476	3.01699	3.10948	3.00918	3.02546	2.99934	3.05718	2.97422	3.03334	2.99943	2.945	2.92969	2.95636	3.04133	2.99458	3.08156
1554565_x_at	2.48783	2.59794	2.56618	2.71743	2.48168	2.68838	2.45769	2.56075	2.54432	2.46119	2.56352	2.43588	2.44326	2.49597	2.52303	2.97543	2.52784	2.53153	2.48991	2.50703	2.57496	2.4783	2.55455	2.70243
1554566_at	2.50641	2.32781	2.42312	2.41319	2.41849	2.43096	2.42387	2.42268	2.43371	2.43822	2.41511	2.41089	2.40509	2.40705	2.4264	2.40575	2.41926	2.40434	2.42845	2.4034	2.3755	2.41394	2.42121	2.39282
1554568_at	2.45152	2.42663	2.43403	2.43282	2.43744	2.43902	2.43519	2.44637	2.46028	2.46879	2.42877	2.41746	2.4391	2.44306	2.42544	2.43412	2.42798	2.41814	2.44295	2.43997	2.43919	2.45334	2.41951	2.43351
1554569_a_at	2.77534	2.72895	2.72353	2.78116	2.7535	2.73041	2.7371	2.75325	2.74373	2.79055	2.74326	2.722	2.77572	2.75043	2.75911	2.72205	2.76383	2.77507	2.76405	2.7315	2.69805	2.75395	2.75747	2.74973
1554571_at	2.61567	2.57285	2.57871	2.60499	2.58596	2.60961	2.59494	2.60974	2.59838	2.59813	2.58849	2.59422	2.59985	2.62872	2.60207	2.60411	2.61556	2.60286	2.59034	2.58484	2.60406	2.56763	2.58236	2.58745
1554572_a_at	4.08245	3.68615	4.31832	3.88776	4.03163	3.38547	4.07945	3.87156	3.89843	3.99965	3.84064	3.87049	3.80231	3.9072	3.81898	4.07745	4.23642	3.83383	3.87379	4.07291	4.03142	3.80736	3.67486	3.85758
1554574_a_at	3.35899	3.77517	3.76293	3.47941	3.62136	3.74472	2.91717	3.49905	3.26672	3.54403	3.71341	3.9319	3.47429	3.44653	3.62738	3.24317	3.45626	3.24805	3.61524	3.34039	3.53913	3.53512	4.06219	3.46694
1554575_a_at	2.87311	2.92046	2.87327	2.85129	2.83862	2.81939	2.86198	2.78888	2.84138	2.85701	2.81394	2.87214	2.89868	2.81951	3.33054	2.84814	2.8722	3.10878	2.84502	2.84054	2.87209	2.9819	2.78735	2.85498
1554576_a_at	2.37278	2.29417	2.34686	2.31348	2.3371	2.32487	2.35097	2.31508	2.32135	2.35755	2.3362	2.34647	2.33585	2.36909	2.34306	2.33509	2.35425	2.37016	2.33403	2.29805	2.31229	2.35134	2.33846	2.3762
1554577_a_at	6.82231	6.84046	7.13749	6.64975	7.1735	6.98664	6.81555	6.24797	6.62618	7.41698	6.71023	6.56828	6.53155	6.68995	6.72038	6.92493	7.07941	6.60692	6.72374	7.21002	7.30216	6.77622	6.48258	7.0703
1554578_at	2.69661	2.67708	2.68644	2.68572	2.70934	2.67991	2.68916	2.68716	2.68611	2.69979	2.67311	2.67427	2.70124	2.68596	2.68246	2.68793	2.77033	2.68625	2.6934	2.68395	2.64928	2.70358	2.68188	2.69545
1554579_a_at	2.36569	2.37987	2.37206	2.34796	2.3766	2.35934	2.37537	2.37195	2.40099	2.37427	2.35866	2.37355	2.37529	2.36919	2.36925	2.38336	2.38855	2.39085	2.38353	2.37633	2.37473	2.36745	2.36537	2.38683
1554580_a_at	2.75417	2.79468	2.73719	2.76752	2.76684	2.72659	2.75394	2.75327	2.82362	2.77536	2.74203	2.79321	2.83532	2.73925	2.76973	2.98942	2.80911	2.82325	2.77242	2.70897	2.74593	2.8216	2.82129	2.84999
1554582_a_at	2.83668	2.9435	2.77742	2.82746	2.93984	2.81701	2.93582	2.95998	3.04657	3.3559	2.7918	2.84234	2.83485	2.80291	2.86317	2.91734	3.3616	2.89669	2.80839	2.84267	2.74963	2.80296	2.92701	2.74118
1554583_a_at	2.39722	2.3508	2.36761	2.34363	2.39283	2.35799	2.36141	2.42742	2.46057	2.39523	2.37762	2.36183	2.36794	2.35165	2.35972	2.40723	2.36318	2.33475	2.37981	2.3694	2.33246	2.352	2.36528	2.34665
1554584_at	2.43582	2.41316	2.42321	2.43901	2.41057	2.41519	2.39031	2.41843	2.44295	2.41623	2.4039	2.4173	2.43775	2.41356	2.42372	2.44132	2.4294	2.42535	2.39819	2.41253	2.46835	2.42757	2.42891	2.41535
1554586_a_at	2.50501	2.47267	2.47515	2.49856	2.49183	2.50155	2.49282	2.48712	2.4819	2.47646	2.49926	2.53978	2.48556	2.49016	2.48372	2.43872	2.50375	2.49028	2.48693	2.46397	2.48162	2.54013	2.47739	2.51003
1554588_a_at	3.47772	3.21343	3.40345	3.9067	3.17612	3.30066	3.47383	3.77761	3.08536	3.31584	3.14892	3.67562	3.33997	3.20366	3.31617	3.35662	3.38274	3.32094	3.32293	3.34321	3.11678	3.29724	3.35722	3.29401
1554589_at	2.59951	2.62941	2.72964	2.60168	2.61107	2.58449	2.61904	2.57659	2.63667	2.60879	2.59977	2.60954	2.62838	2.57272	2.63474	2.60947	2.62843	2.6318	2.58555	2.6101	2.61096	2.59355	2.58745	2.66347
1554591_at	2.31181	2.38023	2.35398	2.30509	2.326	2.35013	2.33053	2.34346	2.34714	2.366	2.33334	2.29163	2.32638	2.33739	2.36963	2.35723	2.32788	2.30023	2.31344	2.35923	2.34316	2.4822	2.31676	2.32086
1554592_a_at	2.60113	2.55171	2.58367	2.56748	2.57233	2.56694	2.55586	2.58444	2.58312	2.62238	2.57167	2.56073	2.56743	2.55284	2.56363	2.56355	2.58786	2.56305	2.5962	2.57116	2.56241	2.58815	2.55853	2.54991
1554593_s_at	2.59312	2.57118	2.60067	2.5813	2.59082	2.59356	2.5894	2.60746	2.60502	2.63251	2.57109	2.54792	2.54977	2.56888	2.55505	2.6095	2.56175	2.54354	2.61162	2.59469	2.56946	2.55259	2.55527	2.54078
1554594_at	2.37994	2.4002	2.38143	2.38179	2.38833	2.37933	2.38614	2.39802	2.39261	2.37915	2.38069	2.38517	2.40086	2.40021	2.39007	2.38856	2.39589	2.39723	2.41225	2.38463	2.37494	2.39742	2.40245	2.40058
1554595_at	2.79927	2.92381	3.00281	2.59744	2.86424	3.01779	2.77599	2.8159	3.08342	2.90328	3.23279	2.64786	2.56276	2.64176	3.0632	2.76148	2.75073	2.68092	2.55223	2.96397	3.01548	2.59789	2.83067	3.31423
1554597_at	3.20896	3.26126	3.03585	3.52274	3.25548	3.14292	3.22769	3.36159	3.21102	2.83384	3.27085	3.60747	3.32332	3.29519	3.24306	3.04585	3.20782	3.31875	3.20539	3.25109	3.23147	3.21134	3.34295	3.56088
1554599_x_at	3.45496	3.48529	3.1187	3.74113	3.37496	3.56976	3.3485	3.59783	3.48335	3.66029	3.46555	3.50261	3.55332	3.52149	3.53332	3.3604	3.43122	3.75153	3.38983	3.41012	3.32018	3.39467	3.15745	3.39058
1554600_s_at	4.09599	4.59863	3.23038	4.70861	3.99554	4.75221	3.61064	4.28515	4.48604	2.96327	4.35929	5.35898	4.45719	4.62429	4.51655	3.09229	3.64586	5.22733	5.49861	3.57019	3.79304	4.86145	4.85225	3.45982
1554601_at	2.48709	2.44559	2.46433	2.4516	2.47007	2.46771	2.46797	2.49769	2.47572	2.49888	2.48079	2.43468	2.44409	2.46134	2.44708	2.45813	2.45259	2.44297	2.49479	2.47449	2.45919	2.44858	2.44332	2.43861
1554602_at	2.41066	2.89874	2.5862	2.60032	2.55826	2.80032	2.57835	2.76833	2.62602	2.7305	2.54015	2.59341	2.6501	2.55694	2.93984	2.63989	2.62702	2.57851	2.55169	2.76029	2.63213	2.58179	2.57089	2.63154
1554604_at	2.79824	2.72043	2.75911	2.72214	2.77089	2.73626	2.82541	2.80337	2.74194	2.74583	2.7798	2.7562	2.75445	2.81183	2.75444	2.73111	2.80216	2.80055	2.78536	2.72782	2.74933	2.76454	2.75351	2.77955
1554606_at	3.17056	3.66389	3.2355	3.86535	3.34912	3.35964	3.42427	3.36611	3.35415	3.44976	3.22799	3.44931	3.40084	3.31824	3.48945	3.22396	3.33058	3.3324	3.22377	3.56003	3.58525	3.50533	3.37086	3.37734
1554607_at	2.63877	2.64114	2.64041	2.62512	2.63821	2.63306	2.64086	2.6499	2.65167	2.68878	2.62221	2.62921	2.63251	2.6344	2.62959	2.63944	2.63562	2.64743	2.65264	2.61728	2.65102	2.62805	2.63139	2.61888
1554608_at	2.91803	2.93117	2.94142	2.91535	2.98078	3.06752	2.90554	2.9507	2.93699	2.91666	2.83747	2.90698	2.94637	3.02104	2.92195	2.96301	2.91967	2.84992	2.94331	2.96806	2.94333	2.82903	2.84469	3.06071
1554609_at	3.22739	3.23013	3.72914	3.34068	3.34404	3.20232	3.42839	3.12767	3.02161	3.26696	3.07354	3.29132	3.12549	3.12046	3.17404	3.22465	3.17683	3.17397	3.21617	3.21712	3.44628	3.10964	3.09138	3.19436
1554610_at	2.56098	2.60275	2.56254	2.55471	2.5998	2.55363	2.56924	2.63961	2.55274	2.57315	2.57822	2.5704	2.58942	2.60995	2.58197	2.57489	2.59835	2.63618	2.6192	2.53206	2.55841	2.58969	2.58836	2.59434
1554612_at	2.74832	2.74769	2.70412	2.76833	2.72068	2.73274	2.73471	2.81228	2.7365	2.75091	2.74911	2.75703	2.77443	2.74477	2.74746	2.72359	2.75661	2.76457	2.72176	2.68227	2.7954	2.74467	2.76278	2.77431
1554613_a_at	2.38641	2.4091	2.40373	2.37548	2.36255	2.39076	2.40713	2.392	2.41375	2.38072	2.41838	2.42283	2.42056	2.42547	2.4	2.39686	2.43328	2.4031	2.37255	2.39462	2.42151	2.4265	2.38775	2.43671
1554614_a_at	2.66379	2.78595	2.68017	2.67256	2.73202	2.71761	2.7294	2.66936	2.71174	2.72604	2.68337	2.69808	2.69622	2.71105	2.73678	2.72859	2.66566	2.71245	2.66672	2.88601	2.85024	2.70802	2.74863	2.76009
1554615_at	2.49779	2.5023	2.48772	2.49242	2.49645	2.49996	2.49434	2.49698	2.51524	2.51433	2.5082	2.50434	2.52105	2.49686	2.50614	2.50703	2.50809	2.50554	2.48524	2.48383	2.48954	2.49653	2.50162	2.48021
1554616_at	2.27255	2.29251	2.32194	2.2352	2.30348	2.30969	2.3028	2.29514	2.29733	2.32399	2.28933	2.2542	2.25312	2.27731	2.26256	2.27993	2.22994	2.27554	2.28772	2.25836	2.2695	2.28292	2.25457	2.29498
1554618_at	2.44828	2.43011	2.43983	2.43032	2.43193	2.4418	2.4396	2.46206	2.45167	2.46173	2.429	2.43165	2.43261	2.48181	2.427	2.43562	2.42586	2.42579	2.43359	2.44114	2.43722	2.42573	2.45563	2.42105
1554619_at	2.92749	2.89047	2.91744	2.89633	2.9228	2.93259	2.89923	2.92874	2.91074	2.95625	2.8941	2.92923	2.92636	2.91857	2.89126	2.92166	2.97787	2.9706	2.8916	2.85749	2.85347	2.89874	2.89524	2.91861
1554621_at	2.81292	2.80936	2.75847	2.80337	2.81324	2.79761	2.80948	2.78229	2.79456	2.8027	2.85486	2.84206	2.85941	2.82026	2.82102	2.79698	2.86286	2.96216	2.75824	2.7405	2.78101	2.81567	2.83316	2.8303
1554623_x_at	2.96165	2.96475	2.96359	2.94737	2.96063	2.96599	2.95672	3.00291	2.95651	2.98195	2.94656	2.95956	2.96518	2.96443	2.95545	2.94666	2.98448	3.01286	2.94155	2.96283	2.94589	2.95174	2.95012	2.9521
1554624_a_at	2.77902	2.72548	2.76869	2.71434	2.87028	2.73441	2.76381	2.75139	2.74159	2.7509	2.73892	2.69245	2.71117	2.76463	2.8158	2.71915	2.76472	2.76478	2.77026	2.71967	2.73039	2.744	2.70937	2.73526
1554625_at	2.3028	2.32055	2.30585	2.31592	2.31024	2.31175	2.31114	2.30674	2.29882	2.34924	2.39749	2.30547	2.29672	2.2982	2.29379	2.30913	2.35833	2.31065	2.27108	2.29755	2.33754	2.30386	2.27948	2.30649
1554627_a_at	5.28461	5.87417	5.37588	5.41374	5.94275	5.83027	5.78981	5.41587	4.6216	6.2359	5.49068	5.50307	5.27873	5.34083	6.26043	5.28405	5.85988	5.40881	5.19754	6.02177	5.54452	5.78842	5.44318	5.53503
1554628_at	4.14309	4.38318	4.26955	4.68946	4.67097	4.70227	4.67684	4.26132	3.89089	4.20878	4.50291	4.23117	4.15872	4.0611	3.66978	4.22738	4.15118	3.9375	4.40169	4.64189	4.09943	4.11697	3.98791	4.62977
1554629_at	2.701	2.8589	2.87009	2.7626	2.78807	2.73372	2.98482	2.77153	2.75431	2.81097	2.76454	2.80483	2.77438	2.80922	2.77201	2.73744	2.80488	2.82557	2.79941	2.75831	2.75082	2.79188	2.75111	2.79392
1554631_at	2.41202	2.47396	2.42741	2.43262	2.38334	2.42165	2.4299	2.36625	2.40827	2.41843	2.4177	2.39821	2.4625	2.35755	2.38798	2.52354	2.4077	2.37601	2.73772	2.41895	2.59735	2.38803	2.44376	2.49869
1554633_a_at	2.55178	2.49604	2.51712	2.52829	2.51823	2.5159	2.52234	2.5299	2.52818	2.52208	2.54716	2.53075	2.52883	2.58232	2.52376	2.52843	2.5577	2.52521	2.52663	2.5142	2.50669	2.52871	2.52171	2.51336
1554634_at	2.8744	2.85326	2.84909	2.86564	2.86295	2.84159	2.9033	2.8626	2.86062	2.89671	2.85605	2.85085	2.86764	2.93038	2.87258	2.86274	2.9075	2.89056	2.85826	2.84551	2.81978	2.90564	2.8662	2.83874
1554635_a_at	2.05645	2.04921	2.0608	2.04435	2.05986	2.04867	2.06837	2.03769	2.07038	2.02507	2.05646	2.04549	2.05632	2.06325	2.05061	2.03813	2.04817	2.05743	2.0549	2.04693	2.04787	2.06848	2.05949	2.05692
1554636_at	3.11168	3.48251	3.22689	3.19732	3.42972	3.18507	3.35174	3.27594	3.47084	3.24105	3.20151	3.22691	3.22709	3.27985	3.30482	3.9306	3.29552	3.28891	3.33846	3.19737	3.4244	3.28046	3.46353	3.23099
1554637_a_at	2.48165	2.54141	2.51165	2.49346	2.50246	2.52251	2.51271	2.51565	2.57092	2.53495	2.4918	2.48532	2.48769	2.51357	2.51192	2.50904	2.51115	2.50446	2.51855	2.51822	2.49293	2.50713	2.50033	2.49456
1554638_at	3.17119	3.67803	3.61838	3.39739	3.53461	3.29261	3.38441	3.24018	3.84404	3.71374	3.54565	3.22434	3.46591	3.37081	3.35741	3.37455	3.24332	3.25686	3.26572	3.52816	3.23137	3.26482	3.23679	3.25082
1554640_at	2.69034	2.61848	2.64384	2.65465	2.64744	2.65481	2.65154	2.66134	2.67244	2.67074	2.6392	2.64189	2.65446	2.64828	2.65708	2.63696	2.67803	2.65189	2.65404	2.64371	2.65032	2.66705	2.64765	2.65455
1554641_a_at	2.43395	2.40455	2.42313	2.40297	2.4169	2.40476	2.4237	2.43796	2.41181	2.44626	2.44665	2.41896	2.42085	2.42771	2.41313	2.40228	2.43383	2.43088	2.41476	2.4011	2.38229	2.4328	2.42163	2.43018
1554642_at	2.44581	2.44688	2.439	2.40933	2.41979	2.45036	2.43786	2.45489	2.45192	2.46085	2.53133	2.41857	2.44414	2.41643	2.41005	2.41082	2.42766	2.49977	2.46898	2.42957	2.44431	2.4056	2.42148	2.41364
1554643_at	2.67376	2.65489	2.65747	2.64582	2.66527	2.65565	2.67931	2.66429	2.68001	2.69452	2.6543	2.66195	2.67375	2.70064	2.67211	2.63865	2.70384	2.68129	2.64809	2.6701	2.63071	2.66493	2.67092	2.67408
1554646_at	2.41514	2.37406	2.37711	2.42495	2.38819	2.38817	2.38335	2.38686	2.3867	2.41911	2.38567	2.39583	2.37072	2.35231	2.47738	2.40086	2.38566	2.39161	2.4176	2.36745	2.36213	2.35045	2.41959	2.41125
1554648_a_at	2.53599	2.56901	2.51714	2.51968	2.52795	2.52138	2.5473	2.52636	2.53062	2.52103	2.51209	2.54121	2.56351	2.54653	2.79457	2.52634	2.56082	2.58569	2.53315	2.56754	2.52628	2.5733	2.51961	2.6572
1554649_at	2.33523	2.28845	2.31478	2.35812	2.29167	2.35096	2.30278	2.32983	2.31849	2.32901	2.30592	2.28712	2.28746	2.2928	2.30736	2.30613	2.29228	2.27894	2.31861	2.31889	2.28298	2.29139	2.30514	2.30002
1554650_a_at	2.28884	2.33862	2.29713	2.29407	2.2828	2.27852	2.28153	2.27483	2.30029	2.28827	2.30389	2.30226	2.47504	2.32028	2.2984	2.30063	2.31416	2.30573	2.28988	2.27371	2.30728	2.43698	2.31296	2.31044
1554652_s_at	2.11943	2.11681	2.12929	2.1119	2.11358	2.1159	2.15069	2.11931	2.1197	2.11588	2.12314	2.1196	2.11025	2.11608	2.11345	2.09951	2.12012	2.12103	2.1242	2.1171	2.11558	2.13505	2.10443	2.12481
1554655_a_at	2.18531	2.15503	2.15252	2.17384	2.17117	2.17412	2.17306	2.14809	2.12775	2.15599	2.18983	2.18848	2.20502	2.19566	2.18375	2.16962	2.21252	2.21184	2.13032	2.13703	2.15201	2.21369	2.19571	2.19786
1554657_a_at	2.58835	2.55226	2.53768	2.55369	2.56912	2.53641	2.57574	2.5491	2.57115	2.56082	2.54054	2.56999	2.57827	2.56753	2.57369	2.58307	2.56784	2.6109	2.59596	2.6293	2.55007	2.58995	2.57826	2.56737
1554659_at	2.49582	2.47921	2.45165	2.47171	2.50913	2.56394	2.52251	2.48559	2.47048	2.47497	2.48079	2.48499	2.49853	2.52988	2.48062	2.4777	2.50462	2.49393	2.47031	2.47973	2.47478	2.4809	2.51316	2.58485
1554660_a_at	2.86243	2.8776	2.72912	2.85873	2.85651	2.85936	2.88448	2.88115	2.84918	2.8462	2.87564	3.18724	2.85664	2.88752	2.89238	2.87604	3.15677	2.93144	2.90223	2.81464	2.94936	2.96537	2.85239	2.87399
1554661_s_at	3.11194	3.37498	2.93284	3.14596	3.21154	3.91482	3.2028	3.35562	3.17192	3.20619	3.20932	3.2672	3.19845	3.17464	3.33551	3.27059	3.24427	3.21521	3.20802	3.33872	3.13187	3.32108	2.99814	2.9415
1554662_at	2.46783	2.4795	2.46056	2.45036	2.48535	2.45573	2.47319	2.4786	2.48143	2.48525	2.46437	2.45972	2.48146	2.47754	2.48171	2.46843	2.47177	2.49175	2.4851	2.46929	2.4615	2.47423	2.47185	2.45988
1554663_a_at	2.50913	2.50372	2.50379	2.50191	2.49959	2.49933	2.51032	2.51048	2.53687	2.53099	2.49001	2.50298	2.50553	2.51726	2.48746	2.50552	2.52765	2.494	2.51618	2.51149	2.5072	2.49942	2.5086	2.50977
1554664_at	2.58279	2.49243	2.5633	2.50314	2.53625	2.56196	2.56024	2.53686	2.5281	2.55173	2.5285	2.53477	2.5516	2.53304	2.52815	2.50209	2.53283	2.54315	2.55882	2.50705	2.48815	2.57206	2.54279	2.56673
1554665_at	2.798	2.72163	2.7802	2.73135	2.74751	2.75452	2.88101	2.77352	2.80624	2.78249	2.76202	2.74348	2.75231	2.76868	2.75194	2.75865	2.77343	2.75882	2.75936	2.74444	2.70843	2.79222	2.7518	2.75305
1554666_at	2.3648	2.36381	2.34267	2.34155	2.43683	2.33766	2.35063	2.34972	2.35468	2.36659	2.37372	2.35584	2.37332	2.37287	2.35303	2.34845	2.35875	2.37981	2.35021	2.34007	2.36127	2.39328	2.37432	2.36641
1554667_s_at	4.23147	3.9159	3.87896	4.3075	3.83201	3.60278	4.19073	4.1432	4.61828	3.98091	4.07524	4.11596	4.18469	4.22077	4.17294	4.27876	4.39942	4.07742	4.19852	4.02102	3.97391	4.227	3.88456	3.99603
1554668_a_at	2.29261	2.26829	2.28097	2.2783	2.2698	2.26769	2.28489	2.28327	2.28259	2.29416	2.2739	2.28509	2.2838	2.29591	2.28875	2.28722	2.30653	2.29104	2.26943	2.27218	2.28109	2.29116	2.27911	2.2856
1554670_at	3.01546	3.42116	3.37391	3.25951	3.12036	3.23863	3.2408	3.36392	3.35536	3.22091	3.19883	3.2566	3.06069	3.25001	3.35156	3.56069	3.31833	3.05389	3.03346	3.25695	3.19562	3.16067	3.24874	3.65169
1554671_a_at	2.32923	2.39798	2.34475	2.47456	2.36216	2.39558	2.34875	2.34369	2.36648	2.33822	2.49408	2.33933	2.31373	2.35256	2.34831	2.32635	2.32989	2.3623	2.32772	2.33024	2.32022	2.35524	2.34055	2.35792
1554672_at	2.50876	2.5633	2.53235	2.53129	2.53874	2.53231	2.52084	2.56571	2.54273	2.53393	2.52419	2.54501	2.56089	2.54173	2.53408	2.5347	2.55811	2.55378	2.53583	2.52252	2.53419	2.52653	2.50755	2.53355
1554675_a_at	2.42514	2.4521	2.43402	2.42616	2.43856	2.41761	2.45421	2.42486	2.41356	2.42017	2.43172	2.46559	2.46665	2.4564	2.4846	2.42731	2.47901	2.48053	2.43813	2.40522	2.4189	2.46013	2.4572	2.4782
1554676_at	3.42303	3.0589	4.01204	3.77325	2.7966	4.56212	3.35876	2.70824	2.75028	2.82797	2.71356	2.83536	3.99987	2.93647	2.72684	3.54241	2.78545	2.74715	3.85015	2.73775	3.14949	2.68597	3.81429	2.80556
1554677_s_at	2.36819	2.36187	2.36452	2.35046	2.36052	2.35929	2.37245	2.38444	2.371	2.34753	2.36277	2.36886	2.38345	2.38568	2.36893	2.36015	2.37876	2.37658	2.36159	2.34695	2.35465	2.3834	2.36437	2.39791
1554678_s_at	8.09161	8.27814	7.76185	8.48662	7.36575	8.58344	7.57989	7.88572	7.7269	8.06157	8.2787	8.45313	8.57168	7.86206	8.37187	8.20255	8.19083	8.70411	7.81725	8.34772	8.60019	8.32376	8.07088	7.99655
1554679_a_at	5.31032	4.50526	4.60599	4.8706	4.89364	4.44892	5.43794	4.6231	4.56293	5.41163	4.52596	5.08051	5.27828	5.16729	4.30225	4.73379	4.4395	5.45839	5.45905	5.21536	5.86819	4.8632	4.13709	4.51985
1554680_s_at	2.42894	2.38994	2.41903	2.40012	2.4138	2.4055	2.39912	2.44447	2.41742	2.41816	2.41641	2.41408	2.39321	2.41109	2.38428	2.39578	2.40277	2.45656	2.42953	2.39904	2.37987	2.40195	2.37178	2.3984
1554681_a_at	2.2942	2.24516	2.25271	2.25455	2.27632	2.25281	2.29351	2.24801	2.2405	2.24132	2.28504	2.30567	2.30323	2.30754	2.29571	2.26169	2.30791	2.31288	2.25101	2.2468	2.23542	2.31355	2.30494	2.32314
1554683_a_at	2.35598	2.35474	2.3582	2.30986	2.35486	2.34191	2.31393	2.32398	2.34294	2.29239	2.53315	2.34469	2.33606	2.39049	2.32622	2.2855	2.36143	2.36562	2.35409	2.3038	2.3252	2.36491	2.45248	2.39176
1554685_a_at	2.3223	2.28779	2.30736	2.29748	2.305	2.29593	2.30846	2.31199	2.30834	2.31006	2.30429	2.30233	2.31616	2.3285	2.30696	2.31076	2.32158	2.30908	2.28755	2.30886	2.29207	2.31514	2.30446	2.32226
1554686_at	2.76862	2.65678	2.68534	2.68535	2.70378	2.71567	2.68788	2.70648	2.7442	2.73624	2.70568	2.72582	2.71615	2.71532	2.75798	2.70703	2.74779	2.73239	2.68282	2.66476	2.67236	2.73102	2.76283	2.72918
1554689_a_at	2.6813	2.63549	2.62125	2.61644	2.6432	2.62069	2.64744	2.64435	2.62934	2.66717	2.67015	2.65088	2.76693	2.67709	2.65856	2.62566	2.6705	2.66779	2.62166	2.64247	2.72543	2.68691	2.65201	2.68688
1554690_a_at	4.4146	5.36993	5.15101	4.76031	4.98539	4.71691	5.25391	4.74485	4.64951	5.06197	5.30389	4.97363	4.8488	4.86189	4.56686	4.30422	4.78361	4.89414	4.98505	4.65209	5.06646	4.70027	5.18882	4.98898
1554691_a_at	3.20048	3.17634	3.23474	3.24934	2.938	3.17884	3.01609	3.03472	3.17338	3.01109	3.18203	3.45553	3.11195	3.10747	3.10146	3.06459	3.21862	3.42025	3.37303	3.00953	3.20648	3.40733	3.38226	2.95497
1554692_at	2.45639	2.46294	2.44891	2.44611	2.44767	2.45614	2.44139	2.48603	2.47075	2.47541	2.46879	2.4748	2.46196	2.47448	2.44994	2.44831	2.47928	2.42808	2.46521	2.47739	2.45494	2.44259	2.47457	2.423
1554694_at	2.46993	2.44302	2.42513	2.45009	2.45238	2.44101	2.45156	2.45799	2.42778	2.45452	2.46653	2.47998	2.50718	2.47917	2.47715	2.45903	2.48397	2.47705	2.45187	2.40949	2.43999	2.50577	2.45976	2.5064
1554696_s_at	2.85295	2.89805	2.72431	3.23822	2.8585	2.71909	2.75118	2.78286	2.78423	3.58446	2.81467	2.84095	2.82014	2.808	2.79772	2.77608	2.7571	2.89806	2.91675	2.74724	2.75299	2.76103	2.80788	2.81348
1554697_at	3.86265	3.88159	3.43385	3.62081	3.89527	3.89867	3.49601	3.3305	3.80479	3.8939	3.9075	4.26198	3.91457	4.20299	4.0519	3.84429	4.04249	3.91359	3.92017	4.01703	4.08681	4.35675	3.9077	3.80582
1554699_at	2.51754	2.40462	2.44382	2.44568	2.43569	2.57615	2.42543	2.43294	2.4644	2.55715	2.48965	2.43866	2.40228	2.44631	2.54015	2.41047	2.40281	2.44648	2.45822	2.42995	2.39267	2.41163	2.45027	2.38866
1554700_at	2.94117	2.90304	2.92443	2.90413	2.93699	2.89587	2.93127	2.93562	2.91551	2.95657	2.92374	2.92769	2.9383	2.94586	2.9231	2.91917	2.96448	2.95413	2.93284	2.87944	2.86813	2.936	2.92883	2.91152
1554701_a_at	2.64223	2.73879	2.79631	2.59271	2.61564	2.96572	2.69932	3.22404	2.61495	2.88012	2.61331	2.71773	2.64541	2.53813	2.59914	2.74526	2.61505	2.58647	2.6321	2.52827	2.56677	2.60057	2.58651	2.57306
1554702_at	2.32321	2.33093	2.32214	2.32756	2.32708	2.31671	2.32364	2.3327	2.32066	2.34062	2.32474	2.32533	2.34047	2.32391	2.32591	2.32605	2.33317	2.33939	2.32	2.32265	2.31578	2.33453	2.32223	2.3297
1554703_at	3.2303	4.78917	4.05889	3.84844	4.56729	4.09664	3.7671	3.69088	4.74067	3.69228	4.10249	3.67291	3.89896	4.14658	4.44439	4.65149	3.64852	3.5218	3.64284	4.27058	3.72592	3.79678	4.05701	4.25235
1554704_at	2.81182	2.87179	2.84551	2.8206	2.82574	2.83396	2.81151	2.8587	2.84088	2.84447	2.99163	2.91514	2.84073	2.82406	2.79779	2.80311	2.79943	2.84032	2.84735	2.80744	2.84614	2.78719	2.84043	2.83617
1554705_at	2.3106	2.3712	2.32815	2.35421	2.34876	2.32125	2.32477	2.32055	2.31339	2.33527	2.34113	2.39083	2.35227	2.36165	2.34441	2.34672	2.34548	2.37244	2.30908	2.34308	2.35783	2.36517	2.34746	2.35899
1554706_at	2.8425	2.82932	2.83926	2.81648	2.83382	2.82849	2.84236	2.84341	2.85538	2.87647	2.83039	2.81813	2.85976	2.84851	2.84368	2.82206	2.8717	2.86461	2.83547	2.79017	2.79633	2.82803	2.83295	2.8097
1554707_at	2.66868	2.68892	2.65009	2.64646	2.6891	2.64943	2.69759	2.65657	2.66129	2.67314	2.68497	2.69236	2.7065	2.73703	2.696	2.67095	2.72655	2.71611	2.65247	2.65547	2.69684	2.72624	2.70009	2.70501
1554708_s_at	2.71802	2.74188	2.72276	2.72196	2.74501	2.69959	2.73192	2.73683	2.74369	2.76618	2.77811	2.71439	2.72287	2.74445	2.75516	2.71994	2.75959	2.71169	2.71566	2.73654	2.68419	2.72566	2.71332	2.75601
1554710_at	2.48911	2.47826	2.46528	2.48033	2.50726	2.4658	2.48528	2.51965	2.46521	2.47846	2.48951	2.48375	2.48053	2.49622	2.49572	2.46674	2.49538	2.50708	2.48643	2.44832	2.46428	2.4997	2.48542	2.52128
1554711_at	2.27656	2.30557	2.28543	2.2956	2.27323	2.2883	2.27894	2.2882	2.27161	2.29295	2.3039	2.29445	2.32298	2.29746	2.28292	2.25734	2.29783	2.29804	2.28585	2.28277	2.31496	2.29482	2.27539	2.29348
1554712_a_at	2.6064	2.59801	2.58418	2.63468	2.58681	2.5762	2.57892	2.57725	2.55785	2.59439	2.58195	2.73741	2.62001	2.65782	2.5862	2.54457	2.60976	2.60923	2.59114	2.59383	2.74346	2.60056	2.59746	2.59337
1554714_at	2.40086	2.42022	2.39403	2.40982	2.41437	2.39212	2.41062	2.40691	2.42104	2.41729	2.39649	2.4061	2.41047	2.41608	2.40741	2.41069	2.42808	2.42974	2.41827	2.42208	2.41528	2.40723	2.40623	2.40761
1554715_at	2.34879	2.35915	2.3465	2.35819	2.33681	2.3486	2.33973	2.36054	2.35861	2.38041	2.33714	2.342	2.3548	2.37725	2.36685	2.35058	2.35494	2.36082	2.35883	2.3398	2.35683	2.33971	2.35914	2.36832
1554716_s_at	2.3864	2.37061	2.36779	2.37252	2.38394	2.36026	2.37908	2.37483	2.37439	2.39015	2.39643	2.39438	2.40665	2.39073	2.38261	2.37091	2.38857	2.38077	2.37995	2.36586	2.35296	2.38501	2.38201	2.39892
1554717_a_at	2.40147	2.39041	2.39085	2.39057	2.40187	2.37591	2.40436	2.40104	2.40604	2.40232	2.37885	2.42349	2.40197	2.43436	2.40118	2.37196	2.43667	2.42135	2.39595	2.37234	2.37603	2.4135	2.40527	2.38759
1554719_at	2.61255	2.47948	2.56511	2.51346	2.57996	2.54748	2.5298	2.57216	2.55508	2.56523	2.51965	2.52984	2.53239	2.53864	2.5442	2.54171	2.53613	2.55674	2.54463	2.53474	2.51282	2.56503	2.52742	2.52484
1554721_a_at	3.90721	3.9439	3.96898	3.77096	3.9314	4.02804	4.08493	3.93426	4.15397	4.16981	3.82757	3.75608	3.91659	4.2002	3.94284	3.76956	4.44508	3.76104	3.79997	4.13929	3.98907	3.84875	3.6263	3.854
1554722_at	2.74347	2.64417	2.66988	2.68573	2.71165	2.66044	2.68474	2.70979	2.72774	2.72014	2.69539	2.70905	2.70859	2.74086	2.69185	2.64531	2.73525	2.74452	2.67068	2.70656	2.63011	2.68944	2.67847	2.7307
1554723_x_at	2.61118	2.62984	2.61357	2.62856	2.6322	2.61927	2.59634	2.64434	2.61641	2.63453	2.59197	2.61143	2.62147	2.6245	2.61662	2.6276	2.61587	2.61327	2.6283	2.61061	2.63587	2.59722	2.62386	2.63169
1554724_at	2.682	2.62728	2.65515	2.64612	2.65558	2.66415	2.63125	2.68019	2.65236	2.69222	2.64541	2.63295	2.64977	2.65616	2.64942	2.62923	2.65776	2.64282	2.66871	2.64877	2.63869	2.64686	2.63806	2.62855
1554725_at	2.50444	2.47798	2.49737	2.49423	2.48496	2.4938	2.47291	2.5012	2.48954	2.53148	2.48212	2.47378	2.4836	2.47504	2.48051	2.4822	2.49038	2.48283	2.51094	2.49062	2.48137	2.48307	2.47163	2.46199
1554726_at	5.22676	4.58719	4.77276	5.13695	4.61664	5.22011	4.7601	4.70641	5.00084	4.99962	5.04044	4.95506	5.05795	4.92234	5.23984	5.7754	5.04169	4.60859	4.57875	4.86371	5.01119	5.01389	4.64388	5.09397
1554728_at	2.93399	2.84074	2.87064	2.90306	2.88243	2.8744	2.88558	2.90512	2.8904	2.92994	2.85913	2.88739	2.91708	2.93986	2.89235	2.87848	2.91711	2.90444	2.88638	2.86711	2.855	2.87695	2.88355	2.86894
1554730_at	2.91069	2.89006	2.92279	2.88629	2.89825	2.91041	2.87968	2.91318	2.85244	2.92007	2.86668	2.89601	2.89402	2.88186	2.89164	2.8615	2.9753	2.9153	2.93111	2.8535	2.88903	2.98605	2.8752	2.95251
1554732_at	2.25172	2.24153	2.2438	2.23645	2.2411	2.25102	2.26135	2.23638	2.25586	2.24324	2.23421	2.24024	2.23895	2.27053	2.23181	2.23577	2.24451	2.31359	2.2543	2.24443	2.2454	2.24296	2.23254	2.23983
1554733_at	2.77028	2.77008	2.79436	2.7506	2.78687	2.76608	2.78731	2.78729	2.78507	2.78526	2.76587	2.75465	2.78074	2.76898	2.75855	2.75822	2.79725	2.78752	2.77865	2.75277	2.72558	2.7651	2.75258	2.73686
1554735_a_at	2.5541	2.47848	2.52066	2.49087	2.53615	2.51718	2.52369	2.5119	2.52553	2.53013	2.51634	2.51826	2.5193	2.5595	2.51752	2.51225	2.54495	2.51761	2.53116	2.52327	2.48026	2.5213	2.50156	2.53288
1554736_at	2.69792	2.64188	2.64568	2.64179	2.67334	2.65655	2.65536	2.65395	2.6657	2.68437	2.68231	2.66801	2.64972	2.69955	2.66198	2.66209	2.69882	2.68398	2.66247	2.64286	2.64399	2.77965	2.69021	2.69068
1554737_at	2.5321	2.52147	2.53356	2.52128	2.52956	2.5347	2.51244	2.56344	2.54374	2.54123	2.50211	2.49292	2.514	2.52466	2.51531	2.53649	2.51785	2.52252	2.53817	2.54361	2.51807	2.50869	2.49847	2.49446
1554739_at	2.6967	2.72888	2.66142	2.72933	2.75874	2.68371	2.66769	2.67697	2.69551	2.73796	2.68312	2.70142	2.72122	2.72863	2.70657	2.66627	2.89126	2.71149	2.74501	2.70512	2.65777	2.78784	2.74279	2.69421
1554740_a_at	2.87085	3.16705	3.01138	3.12204	3.00712	2.9936	2.98334	2.85398	3.05594	3.14203	2.91333	3.07128	3.05451	3.40311	3.08487	3.04771	3.19839	3.01497	2.93064	3.05071	3.05308	3.16437	2.85076	2.86415
1554741_s_at	5.43517	5.58259	5.52312	4.12301	5.63559	5.24979	5.90902	5.04836	6.14934	5.56985	4.89034	6.04526	5.84807	6.12226	4.77656	6.19861	5.73198	6.15348	5.38913	5.79436	6.99334	5.39291	5.60476	5.96093
1554742_at	2.85982	2.86618	2.86244	2.87944	2.84194	2.79732	2.82257	2.84476	2.84775	2.9209	2.81026	3.17416	2.89854	2.93436	2.81246	3.05543	2.90326	2.86179	2.89587	2.8377	2.88932	2.9201	2.88749	2.82522
1554743_x_at	2.7568	2.8775	2.88424	2.81937	2.81837	2.779	2.76301	2.81468	2.80292	2.87337	2.76164	2.95269	2.81838	2.88211	2.77645	2.81261	2.84368	2.80445	2.80579	2.71709	2.82812	2.96804	2.80258	2.76296
1554744_at	2.74754	2.72579	2.74182	2.73413	2.74984	2.70696	2.72155	2.73431	2.75107	2.77259	2.74435	2.71644	2.73293	2.7385	2.71904	2.74336	2.78267	2.73931	2.73745	2.76689	2.68584	2.74628	2.72374	2.72386
1554745_at	2.66219	2.58913	2.59875	2.61234	2.61566	2.60287	2.63863	2.63429	2.61722	2.62239	2.62761	2.61704	2.65924	2.73066	2.61763	2.64508	2.65127	2.70493	2.62376	2.58607	2.60844	2.63311	2.64629	2.63017
1554747_a_at	4.26482	4.64762	4.15544	4.22766	4.221	4.33494	4.33359	4.46437	4.34928	4.43463	4.47767	4.53905	4.61412	4.52052	4.57289	4.7489	4.72517	4.70355	4.40481	4.73084	4.79651	4.76396	4.0477	4.50195
1554748_at	2.48468	2.71521	2.57879	2.58057	2.55168	2.58131	2.563	2.66394	2.57402	2.68242	2.58699	2.58896	2.60041	2.63038	2.58956	2.55204	2.59512	2.6182	2.55731	2.56696	2.55351	2.72154	2.59185	2.60674
1554749_s_at	2.35982	2.31083	2.35205	2.32102	2.34537	2.33506	2.34899	2.34511	2.33986	2.34736	2.36398	2.32853	2.32976	2.36992	2.33185	2.34411	2.35002	2.34109	2.3273	2.32429	2.29582	2.32692	2.3383	2.38241
1554751_at	2.70485	2.70231	2.68494	2.68029	2.68891	2.68681	2.70745	2.73508	2.6918	2.71932	2.71329	2.69868	2.70787	2.71042	2.71204	2.69841	2.74992	2.72025	2.70877	2.68695	2.70758	2.71436	2.69895	2.68267
1554752_a_at	2.57861	2.49191	2.51372	2.51734	2.53368	2.52932	2.53763	2.54094	2.54108	2.54282	2.5355	2.56797	2.49456	2.58026	2.54596	2.50744	2.66997	2.52918	2.5373	2.5817	2.51022	2.5558	2.55509	2.56187
1554755_a_at	2.45234	2.4803	2.43339	2.46833	2.49818	2.42523	2.45286	2.5686	2.43901	2.44755	2.45617	2.46149	2.45846	2.47582	2.45532	2.45555	2.46856	2.48701	2.46075	2.44502	2.47025	2.49029	2.45753	2.47323
1554757_a_at	2.54799	2.53877	2.58865	2.53473	2.52549	2.52716	2.5564	2.54247	2.54247	2.55013	2.51781	2.54914	2.54249	2.56403	2.54795	2.54427	2.6296	2.52638	2.52468	2.52865	2.51567	2.62981	2.54959	2.54329
1554758_a_at	2.52163	2.53386	2.54091	2.52	2.52753	2.51856	2.53484	2.51892	2.53162	2.52652	2.55478	2.52785	2.48672	2.53331	2.51045	2.50495	2.53055	2.55	2.53059	2.53154	2.50974	2.54063	2.54546	2.54732
1554759_at	2.895	2.89733	2.84776	2.86171	2.89729	2.87797	2.8963	2.8428	2.86228	2.89319	2.88317	2.92791	2.99875	2.92601	3.01762	2.89886	2.97832	2.91111	2.83791	2.84129	2.86916	2.97379	2.9228	2.9545
1554761_a_at	2.68071	2.91028	2.75713	2.87761	2.81872	2.58046	2.79613	2.80746	2.66803	2.76391	2.79543	2.82314	2.84453	2.81991	2.78352	2.76961	2.78401	2.8482	2.88871	2.74574	2.79452	2.87205	2.88203	2.8073
1554762_a_at	3.27083	2.81868	2.71884	3.24084	2.6936	3.50833	2.971	3.35846	3.03063	3.23693	3.20935	2.94609	2.98523	2.96383	3.10664	2.77044	2.94831	2.9482	3.03025	2.97448	2.91779	2.81731	2.93928	2.61441
1554763_at	2.28156	2.28205	2.27003	2.27382	2.27095	2.27761	2.29098	2.27651	2.26399	2.27708	2.29345	2.27618	2.28613	2.28764	2.27031	2.27463	2.29435	2.29505	2.27847	2.29076	2.27411	2.32035	2.29034	2.28922
1554764_a_at	3.04713	2.95382	2.98121	2.9955	3.01581	2.99388	3.00804	3.03085	3.00563	3.0156	2.97951	2.96856	3.00683	3.02225	2.97548	2.94289	3.03838	3.0023	3.0298	2.98366	3.0109	2.99654	2.9841	2.96909
1554765_a_at	2.76936	2.72147	2.7435	2.72915	2.7523	2.71583	2.73403	2.7485	2.74759	2.74135	2.73858	2.75559	2.78066	2.78231	2.75919	2.74689	2.77683	2.78037	2.73826	2.71962	2.72382	2.75287	2.75503	2.78129
1554766_s_at	2.59311	2.61133	2.60022	2.58714	2.69987	2.57069	2.64589	2.57802	2.59439	2.55247	2.59913	2.59596	2.59589	2.59579	2.59402	2.61118	2.60493	2.63763	2.5838	2.65919	2.62228	2.55984	2.60087	2.59257
1554767_s_at	4.12055	4.48231	4.45617	4.07978	4.31885	4.53864	4.50272	4.06634	4.27816	4.38863	3.89557	4.28413	4.32205	4.15306	4.35817	4.56386	4.39484	4.13097	4.29008	4.61898	4.7207	4.41866	3.94102	4.1821
1554768_a_at	3.20913	2.9007	3.01967	3.83079	3.16757	2.82329	3.2021	2.99783	3.00438	3.01834	2.8744	3.12832	2.97531	3.02117	3.0188	3.11435	2.87702	3.18611	2.91875	2.98414	3.03531	3.01313	3.01079	3.01558
1554769_at	3.24904	3.43759	3.60144	3.4633	3.32343	3.23561	3.09615	3.36658	3.62793	3.20873	3.2142	3.39394	3.30913	3.27445	3.19076	3.40636	3.22338	3.21503	3.27588	3.19563	3.15741	3.30866	3.79939	3.28362
1554770_x_at	3.31401	3.35925	3.42858	3.3412	3.32373	3.32482	3.29067	3.36854	3.72267	3.38741	3.3416	3.47421	3.31472	3.57593	3.30766	3.39838	3.3339	3.07612	3.34893	2.97314	3.35874	3.36204	3.40622	3.69068
1554771_at	2.41991	2.30698	2.41422	2.33163	2.50287	2.32898	2.32694	2.35172	2.36003	2.35235	2.3251	2.34619	2.33768	2.36762	2.37977	2.33609	2.37087	2.34107	2.35126	2.34406	2.38443	2.35129	2.35865	2.36357
1554772_at	2.51681	2.47144	2.50206	2.48571	2.48051	2.49878	2.48966	2.50607	2.52339	2.54062	2.48049	2.46947	2.47195	2.5014	2.47831	2.48563	2.48427	2.48316	2.52574	2.51949	2.45846	2.48022	2.47118	2.47992
1554773_at	2.21901	2.20035	2.21334	2.20978	2.20567	2.20074	2.20781	2.20196	2.21583	2.21265	2.21065	2.21382	2.2158	2.20978	2.21624	2.20391	2.21753	2.22092	2.19818	2.21075	2.19068	2.21965	2.21209	2.20024
1554774_at	2.75793	2.79745	3.03443	2.75466	2.75025	2.72283	2.73772	2.73833	2.72532	2.7678	2.99498	2.76193	2.82799	2.7699	2.75973	2.75702	2.83707	2.727	2.72527	2.72049	2.75863	2.68218	2.75302	2.75132
1554776_at	2.38769	2.37351	2.37251	2.37072	2.37282	2.42067	2.36163	2.37918	2.41382	2.37449	2.39383	2.38622	2.37572	2.39233	2.37475	2.36072	2.3797	2.38959	2.36943	2.36476	2.37645	2.36134	2.37963	2.37638
1554777_at	2.70941	2.6824	2.69921	2.69327	2.69098	2.68081	2.6912	2.69516	2.70383	2.72332	2.71792	2.69021	2.69639	2.70048	2.68761	2.6976	2.7089	2.714	2.70843	2.6778	2.65056	2.72009	2.67507	2.66956
1554778_at	2.86675	2.84474	2.8325	2.83994	2.83239	2.84768	2.82784	2.86359	2.84802	2.89483	2.81453	2.84335	2.90634	2.8882	2.86203	2.84287	2.88205	2.87983	2.89672	2.82783	2.82198	2.84028	2.88331	2.83067
1554779_s_at	2.45681	2.49018	2.46824	2.46193	2.46008	2.46513	2.46608	2.46622	2.48876	2.49082	2.47575	2.45941	2.47162	2.49063	2.46604	2.46142	2.48706	2.47415	2.48969	2.48494	2.47023	2.4735	2.4688	2.46436
1554780_a_at	3.03502	2.99708	2.9338	3.00933	3.07236	3.21114	3.05148	2.96842	2.98583	3.04311	3.0197	3.28833	3.04122	3.05857	3.02958	3.0277	3.04407	2.93176	2.9707	3.00484	3.00935	3.02396	3.00183	3.05348
1554781_at	2.71684	2.68367	2.69023	2.66935	2.75114	2.6871	2.73251	2.73294	2.72162	2.71579	2.69574	2.67422	2.68075	2.66572	2.68005	2.70692	2.69361	2.68743	2.69505	2.6964	2.77661	2.68201	2.64196	2.65812
1554782_at	1.92432	1.92456	1.93522	1.91791	1.92222	1.91779	1.90723	1.92175	1.90838	1.93978	1.92802	1.89819	1.94359	1.93336	1.92	1.92771	1.94225	1.92156	1.92048	1.90126	1.89154	1.97751	1.92406	1.93423
1554783_s_at	2.17947	2.19772	2.16687	2.19089	2.19425	2.16979	2.19616	2.17259	2.15429	2.15547	2.19365	2.22127	2.23178	2.22756	2.21108	2.18616	2.22557	2.22585	2.14943	2.15394	2.18805	2.23817	2.22139	2.24058
1554784_at	2.80779	2.77023	2.78618	2.77803	2.78719	2.77801	2.80416	2.86473	2.76213	2.8261	2.76763	2.79626	2.79738	2.80777	2.79428	2.76383	2.80815	2.80136	2.7845	2.77697	2.74928	2.76838	2.80205	2.77824
1554785_at	2.6247	2.91226	2.78533	2.78284	2.76445	2.75455	2.86324	2.7737	2.77125	2.76109	2.74728	2.79981	2.72229	2.73702	2.74554	2.75061	2.74591	2.79547	2.79714	2.80418	2.75834	2.81084	2.72143	2.76398
1554786_at	2.82532	2.69863	2.72353	2.74591	2.80897	2.73765	2.74751	2.76861	2.77474	2.84871	2.74554	2.72936	2.76388	2.75184	2.7451	2.74384	2.75978	2.74779	2.75256	2.73777	2.70313	2.75572	2.83201	2.71722
1554787_at	2.52825	2.5056	2.50212	2.5076	2.52079	2.50849	2.52896	2.51457	2.55722	2.52506	2.51133	2.50762	2.51764	2.56351	2.51697	2.52131	2.53417	2.52376	2.51959	2.49043	2.49919	2.53733	2.51878	2.53521
1554789_a_at	2.85189	4.42323	3.47496	3.88283	3.00462	3.46343	3.65474	3.01053	3.37386	3.70908	3.43989	4.41783	3.1775	3.11589	4.11452	3.66212	3.26655	3.58511	3.93045	4.03227	3.20565	4.82545	3.97084	3.31393
1554790_at	2.51596	2.53205	2.60986	2.52677	2.49851	2.51927	2.50739	2.50467	2.53916	2.5019	2.52687	2.5076	2.52774	2.55129	2.51497	2.53987	2.5448	2.50728	2.52102	2.51813	2.54506	2.51935	2.50341	2.50725
1554791_a_at	2.68167	2.67952	2.73328	2.67094	2.67462	2.67707	2.79306	2.68735	2.67446	2.75097	2.66258	2.6321	2.67125	2.68752	2.67058	2.63607	2.66989	2.66169	2.659	2.70649	2.67257	2.67355	2.6432	2.66952
1554793_at	3.31863	3.25377	3.28128	3.28763	3.27806	3.24381	3.30654	3.2437	3.3016	3.31063	3.31641	3.24872	3.31497	3.43698	3.39827	3.31087	3.36654	3.3107	3.2682	3.21853	3.25155	3.25166	3.30227	3.22782
1554794_a_at	3.53332	3.17928	3.34197	3.37715	3.41021	3.32242	3.37724	3.39196	3.34988	3.2954	3.30087	3.41092	3.2966	3.44345	3.34222	3.39033	3.26649	3.35702	3.33634	3.32932	3.33396	3.54499	3.37063	3.26688
1554795_a_at	2.67812	2.52383	2.56729	2.58653	2.65532	2.59149	2.58085	2.56003	2.72976	2.57448	2.59125	2.58255	2.65918	2.56625	2.59866	2.59122	2.59499	2.64985	2.5947	2.54075	2.54531	2.58399	2.58694	2.61385
1554796_at	2.36816	2.39567	2.38453	2.38067	2.363	2.38219	2.36081	2.40684	2.39586	2.40254	2.36714	2.34588	2.37671	2.35958	2.37561	2.39575	2.34997	2.36888	2.38213	2.40006	2.3911	2.35294	2.38055	2.37135
1554797_at	2.63025	2.60075	2.61275	2.59787	2.60366	2.60091	2.62782	2.6239	2.63381	2.62247	2.59659	2.58417	2.60524	2.60973	2.61754	2.59422	2.62837	2.60706	2.61941	2.64788	2.61681	2.63701	2.60508	2.58218
1554798_at	2.60919	2.6033	2.59902	2.61605	2.59805	2.59104	2.60247	2.60233	2.61239	2.6007	2.59126	2.61123	2.62568	2.61962	2.60456	2.60166	2.61506	2.61253	2.60168	2.60387	2.63226	2.61132	2.59721	2.60996
1554800_at	2.551	2.53562	2.53801	2.55348	2.52274	2.53542	2.52606	2.54022	2.56881	2.55825	2.53628	2.54841	2.55493	2.57421	2.53851	2.57053	2.54857	2.5433	2.53451	2.52945	2.54435	2.55781	2.53699	2.51922
1554801_at	2.55322	2.53766	2.52641	2.53813	2.55959	2.53737	2.55804	2.55746	2.54368	2.55232	2.53617	2.54104	2.54213	2.55951	2.55775	2.5272	2.56438	2.55217	2.55672	2.52854	2.52434	2.56472	2.54967	2.54746
1554803_s_at	2.321	2.27416	2.29692	2.29047	2.2822	2.30112	2.29635	2.32049	2.25227	2.28966	2.30634	2.3493	2.30107	2.29056	2.30035	2.28847	2.29312	2.31554	2.29492	2.28071	2.26583	2.35898	2.30435	2.29724
1554804_a_at	3.13397	3.08422	3.06644	3.04868	3.06465	3.10167	3.0532	3.08213	3.06234	3.10333	3.07013	3.21525	3.06456	3.32686	3.12661	3.20056	3.07382	3.3534	3.08687	3.07596	3.04941	3.17122	3.21806	3.04266
1554805_at	2.39185	2.40607	2.41896	2.39335	2.39547	2.37077	2.40199	2.36921	2.38661	2.4558	2.40536	2.42003	2.41379	2.41683	2.38925	2.40577	2.42653	2.39613	2.39347	2.37554	2.38718	2.40226	2.43022	2.42878
1554806_a_at	5.76236	5.68962	5.82545	5.71855	5.81003	5.55775	6.43568	5.35711	5.53659	6.025	5.48309	5.74568	5.62221	5.61935	5.83629	5.83657	5.95372	5.62995	5.55805	5.89523	6.12402	6.03772	5.59883	5.54178
1554807_a_at	3.25881	3.67976	3.41056	3.47043	3.4598	3.46277	3.58363	3.42094	3.45659	3.24359	3.43842	3.43747	3.59945	3.48132	3.51095	3.34881	3.42786	3.42525	3.48767	3.71588	3.45382	3.43148	3.5211	3.71753
1554808_at	2.56794	2.57714	2.5615	2.55979	2.56586	2.5604	2.59433	2.56091	2.55617	2.57065	2.58603	2.5653	2.56305	2.63587	2.58037	2.54763	2.56961	2.62918	2.56194	2.58064	2.53707	2.64217	2.54477	2.5717
1554809_at	2.59528	2.55234	2.56299	2.58207	2.60461	2.56502	2.5759	2.57386	2.59312	2.54096	2.56358	2.58495	2.59795	2.58219	2.57207	2.56091	2.6141	2.57331	2.58032	2.55677	2.55087	2.57682	2.58678	2.64444
1554810_at	2.5089	2.54058	2.49496	2.54423	2.51649	2.51683	2.52549	2.49954	2.50876	2.52072	2.5185	2.54778	2.5419	2.60165	2.54026	2.53189	2.56103	2.55798	2.50562	2.50141	2.55066	2.52768	2.55036	2.5383
1554812_at	2.53937	2.55646	2.54878	2.53709	2.53946	2.54412	2.57003	2.54609	2.54677	2.54766	2.53623	2.5301	2.55641	2.55244	2.53998	2.54031	2.55377	2.56258	2.55122	2.56131	2.55262	2.54401	2.55223	2.53551
1554813_at	2.72023	2.65454	2.67319	2.68547	2.68151	2.67619	2.6666	2.68256	2.71705	2.71817	2.684	2.67408	2.72985	2.68694	2.66475	2.67686	2.6973	2.68039	2.72253	2.6611	2.6313	2.70179	2.68823	2.68444
1554814_at	2.1858	2.19619	2.18972	2.13823	2.21127	2.21573	2.15761	2.30465	2.1661	2.16829	2.21471	2.19304	2.19821	2.19204	2.18135	2.17251	2.2918	2.1974	2.16075	2.18176	2.10909	2.22303	2.19556	2.20392
1554816_at	2.66697	2.59855	2.62764	2.62226	2.63235	2.73389	2.60964	2.6495	2.6338	2.66161	2.62162	2.60689	2.613	2.61847	2.61446	2.63888	2.62583	2.62755	2.64039	2.61245	2.60694	2.61838	2.60837	2.59508
1554818_s_at	2.58261	2.59379	2.54964	2.57348	2.58943	2.57507	2.58908	2.58784	2.59838	2.60337	2.58018	2.59216	2.60078	2.58433	2.58537	2.55719	2.59175	2.60001	2.57948	2.60235	2.57127	2.61695	2.59769	2.60593
1554819_a_at	2.78598	2.73398	2.75841	2.75033	2.74608	2.74558	2.7608	2.77291	2.80008	2.77649	2.75742	2.76161	2.7738	2.75743	2.76503	2.74281	2.74933	2.76077	2.75157	2.73068	2.7331	2.78025	2.75731	2.78604
1554820_at	2.80177	2.82241	2.82819	2.80525	2.80295	2.78951	2.8328	2.81757	2.84094	2.80363	2.78473	2.83297	2.80305	2.81815	2.79979	2.7998	2.8265	2.82603	2.83979	2.81244	2.82532	2.81172	2.80243	2.78911
1554821_a_at	3.48631	3.42065	3.44498	3.69922	3.13982	3.1947	3.25153	3.80546	3.11077	3.26831	3.82922	3.46475	3.61687	3.38991	3.29237	3.34567	3.40667	3.24523	3.99967	3.31264	3.54674	3.46255	3.28706	3.04347
1554822_at	2.7536	2.73703	2.75361	2.70401	2.66921	2.97988	2.67027	2.87491	2.70064	2.73418	2.7212	2.68096	2.7055	2.65145	2.69025	2.70795	2.71163	2.6854	2.71119	2.75981	2.70019	2.871	2.66396	2.68883
1554824_at	2.63545	2.64574	2.66079	2.64432	2.72268	2.57969	2.63914	2.66918	2.64939	2.65941	2.63247	2.58462	2.59691	2.64626	2.63601	2.64651	2.65422	2.61195	2.65701	2.66986	2.62591	2.63143	2.6026	2.61709
1554825_at	2.56419	2.52899	2.56109	2.54325	2.54985	2.51591	2.54482	2.55526	2.54692	2.54292	2.55468	2.55605	2.54825	2.58748	2.55133	2.56337	2.59754	2.56733	2.55628	2.55867	2.52194	2.53415	2.53764	2.55567
1554826_at	2.70439	2.64118	2.66463	2.64401	2.66869	2.62943	2.69111	2.6758	2.74724	2.67821	2.62333	2.70151	2.67945	2.67473	2.66153	2.66768	2.70112	2.68963	2.65318	2.68421	2.64338	2.68855	2.73341	2.65988
1554827_a_at	2.11253	2.09894	2.09946	2.09649	2.12116	2.09404	2.11261	2.10613	2.09499	2.09899	2.12349	2.11644	2.0985	2.12893	2.1045	2.10866	2.11566	2.13161	2.09479	2.11071	2.07936	2.13605	2.10134	2.11214
1554828_at	2.44004	2.39037	2.41879	2.41748	2.40675	2.42573	2.41701	2.43072	2.39463	2.41274	2.41761	2.42122	2.41499	2.41115	2.40504	2.41479	2.46237	2.41388	2.4268	2.39942	2.40972	2.41427	2.43458	2.4232
1554830_a_at	2.60582	2.66608	2.60532	2.62401	2.63522	2.61987	2.64075	2.65024	2.61618	2.61059	2.61546	2.74969	2.62294	2.70493	2.63866	2.62661	2.66154	2.71993	2.63201	2.62631	2.66623	2.65359	2.63869	2.63125
1554831_x_at	2.57443	2.61444	2.56406	2.56536	2.61833	2.58194	2.56288	2.64058	2.70677	2.62002	2.58528	2.54853	2.57351	2.58895	2.567	2.58906	2.58843	2.55811	2.58331	2.62498	2.55856	2.59961	2.56363	2.57086
1554833_at	2.2875	2.29096	2.29621	2.27958	2.27366	2.29879	2.27157	2.3006	2.30034	2.31555	2.28292	2.26155	2.26558	2.27511	2.2691	2.29112	2.27169	2.2818	2.31141	2.3204	2.29055	2.26593	2.27519	2.3016
1554834_a_at	2.32217	2.29788	2.30618	2.30257	2.31582	2.31165	2.32997	2.31767	2.31194	2.31587	2.30987	2.298	2.28832	2.33499	2.29585	2.30641	2.31143	2.31681	2.32672	2.31842	2.28195	2.34669	2.29409	2.31198
1554835_a_at	2.40461	2.44366	2.4004	2.43374	2.40985	2.42419	2.41685	2.4352	2.40419	2.42935	2.39957	2.41722	2.4945	2.41518	2.41225	2.41855	2.44225	2.42159	2.417	2.40591	2.44623	2.42919	2.423	2.42217
1554836_at	2.40485	2.38306	2.39124	2.40501	2.38367	2.38455	2.38172	2.39758	2.40769	2.40929	2.39414	2.38719	2.39137	2.38646	2.39144	2.39516	2.39953	2.39168	2.38566	2.39362	2.39253	2.38832	2.3954	2.36725
1554837_a_at	2.30765	2.33699	2.31652	2.32769	2.32574	2.31592	2.31548	2.32581	2.31994	2.30582	2.3372	2.36051	2.32667	2.32073	2.33834	2.32347	2.42497	2.37821	2.28339	2.28143	2.31266	2.35221	2.30972	2.31646
1554839_at	2.84644	2.8643	2.84723	2.86703	2.83591	2.83742	2.84574	2.89441	2.86588	2.87396	2.82466	2.86798	2.85287	2.83585	2.8608	2.86553	2.87996	2.85769	2.85496	2.85368	2.8472	2.84407	2.86828	2.83675
1554840_at	2.48363	2.457	2.46982	2.44619	2.45042	2.44206	2.46616	2.46525	2.46688	2.47952	2.43828	2.47487	2.47651	2.5184	2.46619	2.43921	2.51055	2.50636	2.56759	2.4623	2.42271	2.4795	2.4856	2.4462
1554841_at	3.19226	2.87968	3.09502	3.05118	3.08799	2.83463	3.31056	3.10927	3.10716	3.03249	2.94526	2.88439	3.04676	3.12397	3.08018	3.20144	3.20265	3.10583	2.99758	3.01044	3.11319	2.92222	3.03639	3.00366
1554842_at	2.92987	2.84305	2.86223	2.85263	2.89136	2.81936	2.89843	2.89169	2.84376	2.92053	2.8912	2.90763	2.94125	2.96513	2.95881	2.86941	2.93393	2.90893	2.90405	2.86058	2.82555	2.93145	2.88006	2.88575
1554844_at	2.58005	2.59569	2.58709	2.59133	2.57187	2.56988	2.58738	2.59998	2.59837	2.59036	2.54891	2.57556	2.60849	2.60519	2.58817	2.58325	2.6392	2.58807	2.58993	2.60826	2.56275	2.59515	2.60732	2.56234
1554846_at	2.48911	2.45674	2.48211	2.46661	2.47595	2.47138	2.46453	2.47621	2.47495	2.4896	2.46485	2.47771	2.46735	2.48047	2.46293	2.45636	2.48693	2.48911	2.47334	2.48622	2.45435	2.46695	2.46498	2.47473
1554847_at	2.58235	2.52169	2.55972	2.53556	2.5503	2.54337	2.56365	2.54931	2.5384	2.54367	2.54855	2.5572	2.5491	2.56143	2.57367	2.63596	2.56883	2.56874	2.5515	2.54702	2.55886	2.56837	2.54622	2.54384
1554849_at	2.47308	2.47627	2.47584	2.46295	2.47391	2.46828	2.47525	2.47873	2.47488	2.47007	2.4728	2.47816	2.47857	2.48574	2.47531	2.47241	2.48456	2.50046	2.47382	2.46501	2.4604	2.48859	2.47531	2.48176
1554850_at	2.37491	2.36804	2.38087	2.34961	2.37659	2.35618	2.35162	2.36791	2.37803	2.38235	2.36669	2.3677	2.37643	2.36702	2.37294	2.36964	2.37258	2.38552	2.35858	2.38609	2.3556	2.38436	2.36572	2.37086
1554852_a_at	2.49429	2.48741	2.49445	2.45438	2.47486	2.45163	2.46223	2.44943	2.45658	2.61503	2.46305	2.46486	2.49033	2.51952	2.47505	2.48452	2.58823	2.55556	2.46654	2.46826	2.465	2.57528	2.49819	2.48066
1554853_at	2.71928	2.73155	2.70735	2.71536	2.80341	2.69275	2.69972	2.71511	2.72931	2.74502	2.71655	2.7167	2.73726	2.71161	2.73789	2.70444	2.75718	2.7495	2.70231	2.69291	2.71285	2.71819	2.73087	2.68771
1554855_at	2.66567	2.62659	2.64077	2.63359	2.64068	2.64753	2.64345	2.6459	2.64742	2.66774	2.63366	2.6283	2.64133	2.71363	2.64415	2.62969	2.65271	2.63959	2.65405	2.64187	2.65533	2.66612	2.63827	2.66159
1554857_at	2.35684	2.33533	2.34801	2.3241	2.34524	2.33699	2.33652	2.33999	2.33797	2.35812	2.33782	2.33763	2.35149	2.37722	2.35048	2.32362	2.36694	2.34144	2.34409	2.36293	2.32984	2.37906	2.34984	2.3727
1554860_at	2.59	2.5589	2.55151	2.52544	2.5341	2.60118	2.57825	2.55457	2.54655	2.58679	2.59091	2.69853	2.58558	2.68897	2.56021	2.79979	2.57781	2.57837	2.55682	2.52679	2.64587	2.64864	2.59776	2.60797
1554862_at	2.65363	2.56904	2.61404	2.59471	2.60132	2.60352	2.60068	2.63158	2.61252	2.66598	2.58755	2.59961	2.59964	2.60122	2.60333	2.59247	2.68109	2.60858	2.66546	2.60105	2.59197	2.59813	2.60187	2.59258
1554863_s_at	2.6382	2.80735	2.55128	3.00967	2.46659	2.52455	2.47309	3.43534	2.7382	2.49849	2.42957	2.49837	2.40875	2.54608	2.71792	2.77868	2.975	2.60797	2.89989	2.49121	3.09552	2.88184	2.80747	2.60203
1554864_a_at	2.34979	2.37847	2.45178	2.34628	2.35016	2.31857	2.34087	2.34318	2.34718	2.33671	2.39093	2.36952	2.36002	2.38891	2.37126	2.35678	2.37663	2.37972	2.32448	2.35568	2.405	2.35682	2.38832	2.38893
1554865_at	2.69672	2.70449	2.69987	2.68872	2.70083	2.68928	2.70874	2.70645	2.69632	2.70482	2.68954	2.6969	2.73302	2.71107	2.69918	2.67464	2.72312	2.72581	2.70156	2.6724	2.68217	2.72042	2.69932	2.69346
1554866_at	2.89217	2.77278	2.83854	2.8276	2.82773	2.83477	2.82053	2.84972	2.83914	2.87514	2.83324	2.81611	2.82845	2.84575	2.82581	2.82638	2.85167	2.84287	2.83342	2.83232	2.78086	2.82551	2.82461	2.80817
1554867_a_at	2.48919	3.00648	3.14312	2.78493	2.71201	2.69776	2.68677	2.70594	2.70429	2.69323	2.87277	3.00054	2.69251	2.69726	2.68658	2.69789	2.72553	2.66665	2.81726	2.66904	2.66963	2.75122	2.69845	2.95921
1554868_s_at	6.68521	6.37435	6.24308	6.56687	6.32172	6.47116	6.61842	5.94803	6.7143	7.00155	6.40963	6.93655	6.66705	6.74675	6.93596	6.93074	6.65555	6.43422	6.22563	6.72499	6.5735	6.95411	6.28473	6.56495
1554869_at	2.57663	2.56164	2.55107	2.53728	2.52751	2.52332	2.66368	2.53494	2.54064	2.57115	2.54088	2.54933	2.6703	2.61365	2.56463	2.52419	2.59784	2.57651	2.57768	2.5227	2.5335	2.53939	2.79461	2.64511
1554871_at	2.90524	2.80244	2.84544	2.89108	2.90888	2.85099	2.84637	2.85734	2.86917	2.88436	2.85918	2.83975	2.84604	2.84796	2.83879	2.82026	2.88327	2.84772	2.86217	2.81219	2.8063	2.84264	2.8392	2.82251
1554872_a_at	2.40687	2.48948	2.43516	2.44296	2.46478	2.43327	2.48581	2.43982	2.4335	2.44013	2.44747	2.44737	2.44902	2.49164	2.45213	2.44644	2.46071	2.44686	2.43328	2.47017	2.44935	2.48561	2.4473	2.44491
1554873_at	3.32907	3.23094	3.90022	3.48699	2.93442	3.61159	3.27069	3.104	2.85005	4.16222	3.1444	2.99422	3.09955	2.97177	3.52761	2.93228	3.09516	3.09166	2.9096	3.24942	3.47263	2.94976	2.98603	2.95483
1554874_at	2.56896	2.54305	2.53621	2.54847	2.54999	2.5435	2.55528	2.5591	2.5526	2.57036	2.55195	2.53884	2.56123	2.59384	2.5539	2.54932	2.54309	2.55809	2.55341	2.54655	2.5456	2.5622	2.60289	2.55416
1554875_at	2.49088	2.48494	2.47986	2.47238	2.49325	2.48732	2.50141	2.50403	2.48275	2.5321	2.45752	2.46472	2.48774	2.50478	2.49831	2.46289	2.49823	2.51576	2.48418	2.46377	2.46933	2.48425	2.49407	2.47113
1554876_a_at	2.55613	2.58205	2.54591	2.55915	2.55367	2.6151	2.58843	2.5934	2.54825	2.55903	2.53726	2.57368	2.59537	2.56769	2.57716	2.57822	2.59604	2.58629	2.56374	2.56407	2.56916	2.55296	2.585	2.55267
1554878_a_at	3.09474	3.53513	3.09137	3.46026	2.93815	3.49202	3.13564	3.3643	3.05274	3.21028	3.03789	3.07901	3.75236	3.19519	3.43008	3.03869	3.13206	3.45278	3.11978	3.51028	3.12031	3.7839	3.2226	3.0116
1554880_at	2.53921	2.5518	2.54791	2.54217	2.54965	2.52948	2.55332	2.53928	2.54728	2.5434	2.53561	2.54404	2.5608	2.5798	2.54571	2.55208	2.71672	2.54952	2.55052	2.53697	2.55876	2.54859	2.54258	2.5409
1554882_at	3.11052	3.1974	3.11596	3.12889	3.13714	3.12408	3.21612	3.24164	3.13122	3.18516	3.1557	3.30311	3.22447	3.16783	3.1736	3.13665	3.25508	3.2203	3.11866	3.07928	3.12122	3.15786	3.14814	3.15943
1554883_a_at	3.25276	3.31447	3.07642	3.18765	3.29678	3.21837	3.68456	3.43434	3.40471	3.86965	2.93333	3.74779	3.17609	3.36618	3.34443	3.45333	3.39652	3.24391	2.98528	3.26524	3.6306	3.20124	3.26989	3.28689
1554884_at	2.62312	2.62335	2.6358	2.61506	2.61665	2.59353	2.61225	2.65196	2.62147	2.66077	2.61101	2.60778	2.63997	2.62916	2.63067	2.61696	2.6394	2.63881	2.63152	2.60447	2.58097	2.61011	2.62888	2.60096
1554885_a_at	2.86526	2.87412	2.78887	2.86969	2.83026	2.85957	2.84565	2.87431	2.94842	2.87598	2.85481	2.86713	2.88833	2.88289	2.88982	2.85797	2.85655	2.90993	2.86318	2.93524	2.7921	2.86761	2.86692	2.84514
1554886_a_at	2.56123	2.53843	2.52265	2.54849	2.54677	2.53011	2.56402	2.54544	2.54324	2.52217	2.554	2.56492	2.57297	2.60603	2.56882	2.55324	2.59062	2.57769	2.55402	2.54533	2.48939	2.5939	2.58244	2.58922
1554887_at	2.83973	2.85132	2.82279	2.83587	2.8534	2.8105	2.86996	2.82279	2.85086	2.85495	2.82315	2.85778	2.87276	2.85782	2.85067	2.86354	2.90002	2.88645	2.83108	2.81672	2.85063	2.87033	2.87544	2.90639
1554889_at	3.12793	2.99943	3.01782	3.04262	3.08407	3.1606	3.04603	3.05199	3.07343	3.06952	3.03043	3.10546	3.09108	3.15714	3.1326	3.02942	3.08206	3.0873	3.02925	3.02528	2.97787	3.01741	3.12764	3.18718
1554890_a_at	3.95642	3.42107	3.61318	3.7572	3.50697	3.74522	3.58518	3.47055	3.57287	3.8385	3.80667	3.66852	3.70107	3.74068	3.885	3.86776	3.97468	3.71608	3.45924	3.72966	3.81131	3.85983	3.54666	3.64132
1554891_at	2.38951	2.32803	2.35587	2.37097	2.35524	2.35047	2.3533	2.33645	2.3343	2.3789	2.3733	2.34198	2.38115	2.35305	2.35723	2.33936	2.37186	2.36577	2.34597	2.35898	2.34868	2.36597	2.3612	2.40267
1554892_a_at	2.54448	2.50246	2.52631	2.50282	2.50923	2.51355	2.5232	2.51274	2.51775	2.52833	2.52588	2.52456	2.52858	2.52469	2.52001	2.53877	2.54376	2.53495	2.52878	2.52045	2.57005	2.49705	2.53892	2.52428
1554894_a_at	3.02471	3.12416	3.22424	2.97737	3.07674	3.06328	3.03379	3.10513	3.08427	3.18513	3.08709	2.94942	2.9695	2.9791	2.9929	3.45504	2.99983	3.00099	2.91713	3.0744	3.05844	3.37346	3.00078	2.99141
1554895_a_at	2.18494	2.17685	2.17238	2.1654	2.19039	2.16291	2.20301	2.17142	2.16144	2.16827	2.1895	2.19649	2.19618	2.22408	2.19441	2.16543	2.21177	2.20416	2.16295	2.17683	2.16097	2.21781	2.19924	2.22711
1554897_s_at	2.48595	2.50418	2.67258	2.45747	2.46119	2.4261	2.44846	2.74069	2.50731	2.4818	2.46142	2.47456	2.46518	2.51324	2.51221	2.42702	2.49548	2.48433	2.42925	2.40903	2.41691	2.52764	2.46799	2.43779
1554899_s_at	3.03974	3.72183	4.77284	3.66509	3.07843	4.30996	3.91522	2.73334	2.96457	2.74991	3.06444	2.62653	3.92426	2.84371	3.02431	3.50634	2.85922	2.82591	4.14763	2.69034	3.08402	2.81079	4.24662	2.82688
1554901_at	2.46081	2.47613	2.48536	2.46858	2.46292	2.47247	2.46971	2.4987	2.46768	2.48391	2.4306	2.45451	2.45718	2.46642	2.46719	2.46747	2.46854	2.47506	2.49823	2.47122	2.44708	2.45058	2.45873	2.45275
1554903_at	3.28997	3.6173	3.44652	3.65243	3.46431	3.4275	3.4488	3.44358	3.4363	3.49088	3.50035	3.4319	3.33967	3.46751	3.4657	3.31352	3.47628	3.39379	3.40596	3.41089	3.40573	3.52237	3.45217	3.51379
1554905_x_at	3.07935	3.26039	3.21088	3.15905	3.21347	3.2969	3.24201	3.21709	2.8043	3.06652	3.24192	3.17662	3.18246	3.22983	3.2022	3.10455	3.1596	3.20791	3.19968	3.15673	3.10821	3.24416	3.20655	3.23495
1554906_a_at	3.62239	4.25407	4.07676	3.91717	4.17772	3.92518	4.39933	3.51131	3.60892	3.92975	3.9651	3.87753	3.83538	3.75083	4.03192	4.17653	4.12943	3.92617	3.93608	3.87132	4.18392	3.98321	4.13169	4.18527
1554907_a_at	2.51174	2.49601	2.53647	2.48773	2.47421	2.48761	2.47923	2.48515	2.47048	2.52341	2.48092	2.5188	2.5214	2.48697	2.49597	2.49205	2.51349	2.51767	2.52129	2.47563	2.46849	2.60968	2.50593	2.4758
1554908_at	2.55784	2.55975	2.57878	2.54205	2.55808	2.5482	2.55157	2.58126	2.55774	2.57799	2.58965	2.54046	2.55097	2.57169	2.55487	2.54181	2.56133	2.55844	2.5597	2.54588	2.52848	2.55774	2.55099	2.55243
1554909_at	2.51126	2.51578	2.48351	2.48568	2.51398	2.48507	2.50468	2.6313	2.54464	2.5505	2.50236	2.53703	2.53224	2.49496	2.50978	2.48521	2.58109	2.52543	2.48686	2.46794	2.46575	2.50945	2.52188	2.51175
1554910_at	2.83092	2.80386	2.79049	2.81279	2.98692	2.80063	2.79607	2.81149	2.82511	2.84572	2.80725	2.79414	2.80522	2.92899	2.79713	2.83449	2.84488	2.81216	2.78658	2.79411	2.77815	2.80031	2.82425	2.80266
1554911_at	2.52466	2.48373	2.50055	2.46501	2.49625	2.4792	2.48464	2.49995	2.52473	2.68408	2.4932	2.47079	2.48225	2.5122	2.57744	2.47502	2.52199	2.45402	2.50171	2.48385	2.4548	2.49909	2.47087	2.51405
1554912_at	2.76178	2.71647	2.72884	2.73423	2.7403	2.71081	2.7785	2.75098	2.74947	2.75904	2.70809	2.76644	2.74363	2.77246	2.73866	2.70545	2.77184	2.77238	2.744	2.72621	2.70347	2.74357	2.77239	2.76164
1554914_at	2.3596	2.32319	2.33008	2.33475	2.32984	2.33851	2.32056	2.34091	2.34193	2.36116	2.32917	2.36009	2.3665	2.34148	2.33646	2.35106	2.35539	2.3659	2.34684	2.31381	2.33837	2.33986	2.34835	2.36306
1554915_a_at	3.62696	4.0556	3.42077	3.88618	3.78105	3.87717	3.66518	3.91371	3.95189	3.28842	3.52494	4.19802	3.90755	4.41356	4.02425	3.90709	4.14975	4.15288	4.01175	3.88261	3.91452	4.00975	3.91308	3.82285
1554916_a_at	2.4875	2.49961	2.46983	2.49438	2.48316	2.47267	2.49101	2.54384	2.49897	2.50337	2.53109	2.48224	2.48509	2.47893	2.48182	2.48087	2.48557	2.49002	2.56865	2.47789	2.44923	2.46532	2.48154	2.50016
1554918_a_at	5.0694	4.91754	4.49316	4.87585	5.00176	5.22091	5.16627	3.80474	4.2471	5.99058	5.70064	4.87677	5.50895	5.29663	4.82642	3.9866	5.13544	5.78074	4.59291	5.70854	4.85323	4.96767	4.3223	4.99755
1554919_s_at	2.97421	3.02682	3.01592	3.01906	3.01213	3.0288	2.99518	2.77009	3.02291	3.09705	2.99164	3.06558	3.04914	3.08365	3.01609	3.04318	3.05998	2.92562	3.02846	3.03635	3.011	2.98871	2.99531	2.99659
1554920_at	3.27441	3.15772	3.18122	3.19713	3.22287	3.17458	3.21644	3.21881	3.21807	3.27009	3.19511	3.19663	3.27604	3.26921	3.28198	3.15855	3.28773	3.26641	3.2203	3.14175	3.12557	3.22831	3.23869	3.18901
1554921_a_at	2.75415	2.84218	2.76841	2.88467	2.78356	2.79609	2.83577	2.78956	2.78619	2.79586	2.7596	2.78664	2.80237	2.79853	2.78868	2.79223	2.81623	2.81479	2.799	2.78159	2.7887	2.7779	2.85371	2.76283
1554922_at	2.89816	2.88678	2.84268	2.88975	2.88954	2.93027	2.88219	2.9506	2.86828	2.9062	3.03965	2.87049	2.88358	2.91934	2.8859	2.85776	2.90419	2.90107	2.86918	2.82917	2.81934	2.88316	2.8913	2.87744
1554923_at	2.57694	2.55343	2.56605	2.54737	2.56884	2.54462	2.57066	2.56039	2.57392	2.56466	2.56791	2.57581	2.57275	2.59269	2.5807	2.56165	2.58925	2.58042	2.54609	2.56442	2.54135	2.58982	2.57359	2.58173
1554927_at	2.54263	2.56415	2.53348	2.54148	2.64456	2.53325	2.63883	2.5593	2.54574	2.55514	2.55831	2.55002	2.55279	2.56764	2.54831	2.55513	2.56734	2.5561	2.54231	2.54453	2.52706	2.56081	2.55115	2.63252
1554929_at	2.59216	2.57707	2.61921	2.57941	2.57493	2.56384	2.57177	2.63602	2.59096	2.5944	2.55405	2.57369	2.56054	2.54962	2.5774	2.57202	2.57873	2.55653	2.61108	2.62487	2.58658	2.58197	2.54195	2.54278
1554930_a_at	2.48253	2.45817	2.52189	2.46766	2.42268	2.41476	2.43761	2.55352	2.41544	2.49329	2.40793	2.40567	2.44505	2.39897	2.60951	2.42617	2.4089	2.41058	2.47788	2.45116	2.60557	2.41042	2.41835	2.43614
1554931_at	2.51316	2.50677	2.50213	2.50958	2.50703	2.49209	2.50899	2.53442	2.50885	2.52293	2.48644	2.50326	2.51905	2.5221	2.50811	2.50287	2.51946	2.52222	2.51869	2.49748	2.50165	2.51771	2.51111	2.48933
1554932_at	2.78346	2.71291	2.75351	2.73049	2.75032	2.7384	2.75751	2.74471	2.75438	2.76621	2.72844	2.73119	2.7526	2.77167	2.77381	2.72611	2.76395	2.75169	2.77763	2.74516	2.71905	2.75422	2.73043	2.73651
1554933_at	2.75021	2.64993	2.68342	2.70263	2.68614	2.66113	2.70409	2.68292	2.6763	2.7023	2.76013	2.7185	2.74341	2.7079	2.68418	2.69163	2.72596	2.75466	2.65091	2.73501	2.658	2.70233	2.7178	2.68432
1554934_at	2.52345	2.57366	2.53225	2.51099	2.55958	2.50468	2.53224	2.54523	2.53697	2.62717	2.52974	2.50444	2.55081	2.6131	2.66976	2.51535	2.58869	2.54004	2.55068	2.50982	2.50843	2.54133	2.55926	2.52562
1554937_x_at	2.09269	2.07316	2.07953	2.0734	2.07899	2.06583	2.07042	2.06061	2.06261	2.07359	2.10613	2.10275	2.10732	2.11426	2.09079	2.09329	2.10815	2.11176	2.06121	2.06193	2.06913	2.12833	2.09579	2.12482
1554938_a_at	2.30785	2.31587	2.3007	2.29137	2.31594	2.28872	2.31139	2.34279	2.30901	2.27656	2.3107	2.31856	2.32149	2.33878	2.31548	2.30431	2.33251	2.33292	2.29992	2.27288	2.3041	2.35907	2.3482	2.35726
1554940_a_at	2.62823	2.64768	2.51887	2.5401	2.73408	2.5286	2.79487	2.44387	2.53712	3.12603	2.49683	2.49555	2.4125	2.50253	2.72327	2.53781	2.65199	3.57882	2.41226	2.54607	2.53461	2.51056	2.56376	2.56037
1554941_at	3.00877	2.98522	2.95533	2.97346	2.98053	2.95437	2.98527	2.98948	2.9682	3.00787	3.05002	3.01226	3.04218	3.01859	3.01122	2.97973	3.06502	3.05807	2.95933	2.95991	2.95462	3.07397	3.01347	3.06416
1554942_a_at	2.19597	2.20472	2.18832	2.20639	2.19605	2.19079	2.21107	2.18826	2.18292	2.17664	2.19955	2.21378	2.21085	2.21875	2.20408	2.19579	2.20708	2.22546	2.19377	2.1964	2.20657	2.23639	2.20304	2.21908
1554943_at	2.45131	2.40753	2.42201	2.43973	2.4305	2.40357	2.43065	2.4224	2.43242	2.44866	2.43694	2.4393	2.4329	2.46645	2.4301	2.40493	2.43105	2.43743	2.43888	2.43155	2.38357	2.46265	2.41745	2.43059
1554945_x_at	2.38834	2.39352	2.39314	2.35981	2.39199	2.3788	2.39252	2.38434	2.39351	2.41588	2.3766	2.40418	2.39506	2.38119	2.39353	2.40134	2.39164	2.40694	2.4045	2.39415	2.38882	2.38214	2.39571	2.39523
1554946_at	2.70765	2.75487	2.71476	2.7691	2.72388	2.68282	2.7499	2.7459	2.7083	2.77904	2.71934	2.72031	2.78765	2.71716	2.69802	2.69178	2.79045	2.72186	2.71464	2.71644	2.69677	2.74273	2.77894	2.72334
1554947_at	2.59519	2.55726	2.5723	2.57226	2.5802	2.56791	2.57599	2.58289	2.58339	2.58972	2.57974	2.57943	2.58295	2.57114	2.57073	2.57551	2.60385	2.58356	2.57605	2.57453	2.56337	2.57123	2.56889	2.58219
1554948_at	3.38849	3.11025	3.17874	3.19223	3.22414	3.15854	3.26389	3.18021	3.74118	3.19411	3.14627	3.20487	3.38809	3.41129	3.10431	3.81864	3.19452	3.26007	3.27062	3.15876	3.25259	3.29831	3.24174	3.25021
1554949_at	2.40305	2.3982	2.41024	2.38138	2.3996	2.39945	2.40035	2.41481	2.40463	2.39815	2.4118	2.39262	2.3977	2.38674	2.39395	2.39136	2.3985	2.40001	2.40397	2.40467	2.3788	2.42308	2.38786	2.38372
1554950_at	2.35818	2.3551	2.35945	2.35487	2.34152	2.34763	2.4556	2.37315	2.3776	2.37735	2.32715	2.34034	2.34543	2.31311	2.35223	2.34515	2.33335	2.36484	2.35883	2.37345	2.38723	2.33408	2.3313	2.32873
1554951_at	2.649	2.62222	2.63348	2.64154	2.622	2.61082	2.62946	2.6362	2.61973	2.64937	2.62452	2.65662	2.65534	2.6534	2.6494	2.65413	2.68025	2.65141	2.63284	2.61613	2.65948	2.63985	2.62753	2.67143
1554952_s_at	2.31834	2.33165	2.30571	2.34365	2.36301	2.31227	2.32574	2.28822	2.31498	2.32077	2.3316	2.35464	2.35211	2.31492	2.33082	2.30785	2.33332	2.35466	2.31302	2.29655	2.32142	2.31969	2.3314	2.31945
1554953_a_at	2.30587	2.274	2.27828	2.2596	2.29204	2.27386	2.29393	2.28359	2.2814	2.25921	2.46065	2.29471	2.28374	2.3163	2.28411	2.26024	2.29907	2.29494	2.27194	2.25225	2.25734	2.31539	2.29047	2.31346
1554954_at	2.39454	2.44512	2.41223	2.40833	2.41686	2.41262	2.41484	2.42465	2.42411	2.41702	2.39917	2.39189	2.41981	2.41452	2.4238	2.40922	2.42899	2.43671	2.42513	2.4351	2.4246	2.42822	2.40884	2.42365
1554957_at	2.45162	2.44682	2.44378	2.43746	2.44946	2.43365	2.45034	2.47152	2.45524	2.45458	2.44492	2.42274	2.43315	2.48214	2.43283	2.42906	2.45742	2.43392	2.46771	2.46317	2.44401	2.47948	2.44277	2.44851
1554958_at	2.62758	2.63526	2.59908	2.59802	2.61343	2.59939	2.61799	2.58763	2.63379	2.59874	2.57923	2.61065	2.60467	2.6246	2.60047	2.59764	2.68426	2.60322	2.62541	2.6317	2.8397	2.78675	2.60138	2.6
1554960_at	2.50129	2.46354	2.49369	2.47579	2.48045	2.47395	2.47336	2.51108	2.49467	2.50804	2.45784	2.4673	2.47937	2.47084	2.47283	2.46487	2.47377	2.47095	2.49203	2.50471	2.46085	2.46988	2.47265	2.44549
1554961_at	2.46697	2.39543	2.66925	2.40092	2.41403	2.39347	2.41499	2.3988	2.44133	2.43509	2.44795	2.40493	2.42096	2.44981	2.41558	2.40399	2.41433	2.41444	2.40813	2.38761	2.425	2.41523	2.41147	2.41856
1554962_a_at	2.27301	2.22947	2.24211	2.21581	2.24509	2.35343	2.25044	2.34733	2.20493	2.24578	2.24624	2.23994	2.2446	2.27886	2.26552	2.23516	2.25951	2.25598	2.2442	2.19214	2.19467	2.27836	2.24351	2.28292
1554963_at	2.81128	2.80857	2.76798	2.80669	2.77683	2.78905	2.80025	2.77315	2.807	3.00785	2.76611	2.80516	2.80496	2.8426	2.89615	2.85447	2.83138	2.84005	2.81086	2.77676	2.73751	2.8042	2.79358	2.86338
1554964_x_at	2.78816	2.79389	2.76331	2.77266	2.77544	2.77711	2.77487	2.81577	2.7903	2.81418	2.75273	2.79839	2.82247	2.83864	2.80787	2.82723	2.84465	2.81736	2.78385	2.77788	2.77259	2.79632	2.81668	2.77709
1554965_at	2.59607	2.57569	2.58151	2.56717	2.59728	2.58758	2.58111	2.59247	2.60812	2.61324	2.56649	2.57499	2.58366	2.60399	2.58115	2.58435	2.5953	2.58063	2.61497	2.57937	2.56059	2.58309	2.57674	2.57138
[truncated: 52,708 more rows]
